# Supplementary material for: Systemic longitudinal immune profiling identifies proliferating Treg cells as predictors of immunotherapy benefit: biomarker analysis from the phase 3 CONTINUUM and DIPPER trials
Source: Signal Transduct Target Ther. 2024 Oct 23;9:285. doi: 10.1038/s41392-024-01988-w (PMC11496634; doi:10.1038/s41392-024-01988-w)
Supplement: Supplementary file 2 — Source Data [file 41392_2024_1988_MOESM2_ESM.xlsx]

## Sheet: Fig.2
Fig. 2a											Fig. 2b
	CD127	CD69	CCR7	CD45RO	CD27	CD45RA						CD8Tcm_t1	CD8Tem_t1	CD8Temra_t1	CD8Tnaive_t1	CD8Tcm_t2	CD8Tem_t2	CD8Temra_t2	CD8Tnaive_t2	CD8Tcm_t3	CD8Tem_t3	CD8Temra_t3	CD8Tnaive_t3	CD8Tcm_t4	CD8Tem_t4	CD8Temra_t4	CD8Tnaive_t4
CD8Tcm	1	1	0.281105	0.708794	0.0400624	0.0041608					relapse	5.17241	12.069	43.9655	38.7931	2.577	14.7199	55.4334	27.2696	2.01223	12.3281	81.164	4.49567	NA	NA	NA	NA
CD8Tem	0.0222075	0.151932	0.0226849	1	0.0144361	0					relapse	10.6483	13.6167	50.1508	25.5842	5.05051	17.5084	70.0337	7.40741	6.17181	14.7623	69.8916	9.17431	7.31276	22.5856	64.6556	5.44599
CD8Temra	0	0.13122	0	0.0941152	0	0.51078					relapse	6.11102	17.569	61.361	14.9589	3.45323	13.055	74.7468	8.74498	2.68022	10.2465	77.2089	9.86445	5.83297	14.141	71.3605	8.66551
CD8Tnaive	0.524065	0	1	0	1	1					relapse	3.35484	21.5853	35.8623	39.1976	2.39572	13.8076	37.2654	46.5313	1.57303	12.3596	74.7191	11.3483	1.45484	13.6769	65.5915	19.2767
											relapse	2.9673	10.1126	56.5967	30.3234	1.94953	8.03722	65.5828	24.4304	3.21194	10.5576	77.8387	8.39177	1.93833	7.7533	72.7753	17.533
											relapse	6.68522	12.6644	48.2446	32.4059	4.35536	12.561	74.9767	8.1069	2.87206	14.2733	78.0389	4.81578	3.50298	15.4334	76.5579	4.50565
											relapse	7.01754	9.94152	69.5906	13.4503	8.18182	26.1364	57.6136	8.06818	5.6266	12.0205	73.4015	8.95141	NA	NA	NA	NA
											relapse	4.11452	18.0095	73.3636	4.51238	3.4382	15.4203	76.5859	4.55561	3.57759	11.2931	78.4483	6.68103	3.17631	14.6972	78.0081	4.11844
											relapse	4.72222	7.0202	58.2323	30.0253	6.45371	10.0846	45.5843	37.8774	7.91126	13.9044	67.413	10.7713	NA	NA	NA	NA
											relapse	4.26253	20.5274	41.4083	33.8018	4.62112	22.5888	50.0671	22.723	3.56049	18.9893	66.1562	11.294	4.41722	21.8356	51.9581	21.7892
											relapse	4.34659	17.6856	68.8613	9.10646	2.4094	13.7806	75.5142	8.29579	1.29032	12.129	80.5161	6.06452	NA	NA	NA	NA
											relapse	2.5641	7.69231	53.8462	35.8974	2.11069	9.5516	82.8227	5.51503	1.872	7.66506	84.6193	5.84366	1.92048	15.2818	79.9894	2.80834
											relapse-free	2.59241	13.4052	66.1859	17.8164	5.38021	12.64	40.4131	41.5667	3.19383	13.9933	76.1013	6.71158	1.49936	8.46304	84.1877	5.84987
											relapse-free	3.24064	15.1522	60.3022	21.305	2.31464	14.2454	47.8171	35.6229	4.91803	12.0715	78.3905	4.61997	16.9935	11.9826	58.3878	12.6362
											relapse-free	4.95591	14.6549	64.4969	15.8923	4.55632	14.3823	59.3573	21.7041	3.32897	9.55515	82.1105	5.00536	NA	NA	NA	NA
											relapse-free	4.96635	23.5356	61.5745	9.92359	4.47653	24.0463	57.4149	14.0623	6.28057	25.3346	60.3153	8.0695	3.78581	24.0621	61.3745	10.7776
											relapse-free	3.59136	9.66904	70.258	16.4816	2.71011	6.5694	74.3709	16.3496	3.75629	8.38916	83.0584	4.79619	3.28493	11.5264	79.5532	5.63548
											relapse-free	3.29412	8.69829	81.7837	6.22391	5.22879	12.4799	67.7355	14.5558	4.28266	12.6338	76.4454	6.63812	3.51791	14.6747	74.1045	7.70285
											relapse-free	3.49035	12.4066	64.3321	19.771	3.67687	13.2324	54.5009	28.5899	1.94396	11.6095	83.0582	3.38836	3.15053	14.1185	77.8358	4.8951
											relapse-free	2.64026	21.1221	61.3861	14.8515	2.25989	46.5698	50.7667	0.403551	5.28846	29.3269	61.0577	4.32692	NA	NA	NA	NA
											relapse-free	1.5581	7.19541	88.8011	2.44536	3.09095	8.71828	67.2979	20.8929	2.82324	11.4179	80	5.7589	1.6472	8.46788	87.2269	2.65799
											relapse-free	4.93827	7.40741	65.4321	22.2222	8.38323	9.58084	58.6826	23.3533	4.19355	9.35484	76.129	10.3226	2.69103	9.38538	82.8571	5.06645
											relapse-free	2.2587	10.5802	64.6589	22.5022	2.13702	11.1383	64.7637	21.961	1.67472	11.7981	83.5765	2.9507	1.57486	10.4644	80.7121	7.2486
											relapse-free	6.50599	23.4884	60.4904	9.51519	3.17896	14.9137	78.6107	3.2967	10.0825	20.4094	60.0367	9.47143	6.69735	26.8815	59.5397	6.88147
Fig. 2c											Fig. 2d
	CD127	CD69	CD25	CCR7	FOXP3	CD45RO	CD27	CD45RA				CD4Tcm_t1	CD4Tem_t1	CD4Temra_t1	CD4Tnaive_t1	CD4Treg_t1	CD4Tcm_t2	CD4Tem_t2	CD4Temra_t2	CD4Tnaive_t2	CD4Treg_t2	CD4Tcm_t3	CD4Tem_t3	CD4Temra_t3	CD4Tnaive_t3	CD4Treg_t3	CD4Tcm_t4	CD4Tem_t4	CD4Temra_t4	CD4Tnaive_t4	CD4Treg_t4
CD4Tcm	0.493073	1	0.232949	0.836368	0.785318	0.284248	0.685206	0.185349			relapse	2.95359	51.4768	13.0802	25.7384	6.75105	7.19414	38.5266	10.9291	34.2411	9.10908	4.47154	52.1831	22.7492	9.12376	11.4724	NA	NA	NA	NA	NA
CD4Tem	1	0.585209	0.082864	0.248318	0.683084	0.989412	0.0164587	0.0300468			relapse	5.78582	50.0292	9.04197	24.473	10.67	4.06977	40.1163	34.3023	17.4419	4.06977	6.2591	45.1237	21.4702	18.559	8.58806	4.38244	59.5728	10.9876	13.234	11.8231
CD4Temra	0	0	0	0	0	0.223728	0	0.302617			relapse	5.98148	35.1785	7.14785	43.3039	8.38834	5.63861	33.7161	14.9637	39.0723	6.6093	6.11466	34.113	10.862	15.1027	33.8076	5.87202	48.0452	11.0568	23.2285	11.7975
CD4Tnaive	0.798451	0.631597	0.00263871	1	0.670924	0	1	1			relapse	6.2998	38.3439	4.32111	37.1917	13.8435	7.18155	31.5859	7.9558	41.1058	12.171	4.7561	32.3171	36.5854	17.6829	8.65854	5.76634	31.845	27.6404	26.0286	8.71959
CD4Treg	0.0814567	0.545127	1	0.192209	1	1	0.181719	0			relapse	5.99942	37.4365	8.1893	39.8549	8.51989	5.64698	35.7326	8.56165	42.6591	7.3997	4.65645	54.7511	10.3161	16.4585	13.8179	6.12613	43.6937	15.9459	27.6577	6.57658
											relapse	6.14812	46.3926	6.91167	31.8131	8.73448	4.82534	53.2667	13.8787	23.4724	4.55689	6.14641	34.2541	32.4586	12.1202	15.0207	3.44729	56.2769	22.9244	11.1175	6.23384
											relapse	4.90196	45.5882	13.2353	23.5294	12.7451	3.68098	51.6281	28.0321	9.67437	6.98443	5.51181	42.8346	21.1024	23.1496	7.40157	NA	NA	NA	NA	NA
											relapse	4.95159	39.2946	26.3485	24.8963	4.50899	4.41736	35.6436	45.6207	8.60625	5.71211	3.48706	44.207	31.946	13.3858	6.97413	2.49377	43.7656	40.5237	5.23691	7.98005
											relapse	8.56164	27.4499	13.6459	42.8609	7.48156	8.95878	38.4916	7.03311	38.0166	7.4999	8.29245	52.7331	7.63596	10.3932	20.9453	NA	NA	NA	NA	NA
											relapse	6.85494	41.1856	5.9541	35.9548	10.0506	6.85408	43.4901	6.00094	33.3883	10.2666	6.81272	46.5402	16.8314	20.0107	9.80497	6.36364	50.2708	6.08317	23.8733	13.4091
											relapse	6.53869	56.5237	9.35813	19.4961	8.08338	6.70046	44.4346	12.4091	27.0553	9.40048	5.30303	64.3939	12.8788	10.1515	7.27273	NA	NA	NA	NA	NA
											relapse	4.6332	30.888	16.9884	39.7683	7.72201	2.9	40.9	35.2667	18.9778	1.95556	3.327	44.8035	34.5374	11.4385	5.89354	2.24306	51.572	34.3997	6.30631	5.47895
											relapse-free	3.89903	56.134	14.6086	19.0693	6.28906	5.96474	49.4359	5.56445	28.3689	10.666	3.30117	72.5105	7.74926	7.17883	9.26027	2.79345	67.5146	11.4613	7.54502	10.6856
											relapse-free	5.77362	32.7498	21.3004	36.1422	4.03392	6.72375	33.0901	14.9442	40.5436	4.69844	2.34375	57.8125	27.3438	8.98438	3.51562	10.7407	44.6296	6.66667	32.7778	5.18519
											relapse-free	5.80917	35.8067	8.8108	39.0158	10.5576	6.42045	29.1209	8.37693	46.7003	9.38143	5.56105	45.8774	16.2778	21.0924	11.1913	NA	NA	NA	NA	NA
											relapse-free	4.71035	40.2276	21.0622	24.8004	9.1994	4.01441	44.5317	13.8638	30.6679	6.92218	3.62262	49.1387	16.384	13.4122	17.4425	3.82289	46.5763	18.7273	17.5659	13.3075
											relapse-free	6.18884	54.2818	6.7388	20.3771	12.4134	5.68711	45.7298	13.4259	25.0718	10.0854	3.66848	61.7272	13.4086	9.68071	11.5149	3.91427	56.173	12.7888	12.654	14.47
											relapse-free	3.25006	55.273	23.48	10.325	7.6719	7.02805	42.6505	7.74331	27.4733	15.1049	7.22022	45.4874	21.6606	14.0794	11.5523	4.1061	50.5483	22.0735	7.89339	15.3787
											relapse-free	3.86991	56.2188	11.4356	21.5572	6.91853	4.57606	50.4789	11.26	29.1967	4.48833	3.31966	46.7096	36.653	9.27553	4.04218	2.87	64.64	14.99	10.94	6.56
											relapse-free	5.96026	29.1391	33.7748	24.8344	6.29139	0.379747	60.7595	34.1772	2.91139	1.77215	2.12528	55.9284	35.2349	4.47427	2.23714	NA	NA	NA	NA	NA
											relapse-free	1.87354	47.2027	36.586	12.204	2.13375	6.1078	41.8079	15.634	32.1521	4.29824	2.14794	57.2546	26.4011	7.70982	6.48649	2.13152	59.0802	27.563	6.44476	4.78048
											relapse-free	4.92424	34.0909	17.4242	37.1212	6.43939	9.22509	36.1624	8.85609	38.0074	7.74908	3.81862	45.5847	26.7303	17.8998	5.96659	3.19265	50.7326	23.0702	16.7505	6.2541
											relapse-free	3.94652	40.6007	30.3359	21.3443	3.77264	4.92296	38.6274	26.5896	22.9228	6.93718	2.1219	42.3986	48.1867	4.9032	2.38961	2.07299	37.2087	47.9305	9.27107	3.51675
											relapse-free	3.76473	43.3157	13.9918	36.6655	2.26225	3.60071	45.4545	40	7.95009	2.99465	7.89428	46.9631	13.0229	23.0352	9.08454	3.97022	67.6592	9.38792	10.9801	8.00248
Fig. 2e											Fig. 2f
	CD21	CD19	CD24	CD27	CD38							Bmem_t1	Bnaive_t1	Breg_t1	Plasmablast_t1	Bmem_t2	Bnaive_t2	Breg_t2	Plasmablast_t2	Bmem_t3	Bnaive_t3	Breg_t3	Plasmablast_t3	Bmem_t4	Bnaive_t4	Breg_t4	Plasmablast_t4
Bmem	0.0330802	1	0.0925444	0.145597	0						relapse	4	94	0	2	4.86146	85.3612	2.20398	7.57335	7.70751	61.0672	5.73123	25.4941	NA	NA	NA	NA
Bnaive	1	0.756241	0.0278719	0	0.269877						relapse	8.27648	86.2652	2.52151	2.93681	7.85714	85.7143	0.714286	5.71429	30.9859	50.7042	4.92958	13.3803	3.14811	77.7168	9.64598	9.48913
Breg	0.27074	0.765652	1	0.137838	0.791921						relapse	9.44386	84.3931	2.1476	4.01539	10.5964	83.121	2.2293	4.05327	23.6434	58.9147	4.39276	13.0491	2.43399	86.7574	5.58993	5.21865
Plasmablast	0	0	0	1	1						relapse	10.2847	78.581	4.63184	6.50246	8.57406	77.1435	2.54387	11.7386	10.5263	71.9298	5.26316	12.2807	2.33993	78.603	9.88359	9.17346
											relapse	10.4778	61.4313	7.71373	20.3771	14.1454	58.1238	4.4158	23.315	10.9739	49.3827	8.09328	31.5501	27.1795	64.6154	1.02564	7.17949
											relapse	5.15569	87.8092	3.82486	3.21024	13.8749	82.4012	1.27965	2.44428	23.2	68	3.2	5.6	18.7965	70.1613	4.83871	6.20347
											relapse	5.26316	89.4737	5.26316	0	8.66667	80.6667	2.66667	8	7.69231	84.6154	3.84615	3.84615	NA	NA	NA	NA
											relapse	9.5037	85.0581	2.58712	2.85111	19.697	73.4848	0.757576	6.06061	15.5556	65.5556	7.77778	11.1111	5.60652	89.8063	2.75229	1.83486
											relapse	9.33333	82.9565	3.85507	3.85507	4.85409	90.9626	1.20857	2.97472	12.4567	76.4706	2.42215	8.65052	NA	NA	NA	NA
											relapse	10.4483	83.8861	2.7564	2.90921	13.2259	79.22	1.48868	6.06545	12.0521	75.57	2.28013	10.0977	2.82051	79.3688	10.6114	7.19921
											relapse	12.1281	81.8936	2.51716	3.4611	16.9093	77.4542	2.20761	3.42884	18.7135	69.5906	5.26316	6.43275	NA	NA	NA	NA
											relapse	3.0303	81.8182	3.0303	12.1212	21.8671	69.6601	3.19635	5.27651	41.6955	50.173	2.24913	5.88235	26.7056	65.2558	3.30069	4.73784
											relapse-free	9.99073	86.0635	1.95745	1.98836	10.2543	79.4865	2.40988	7.84931	21.9444	59.3056	5.20833	13.5417	18.2788	73.2186	4.2685	4.23408
											relapse-free	20.9007	75.4619	2.02079	1.61663	12.2625	84.4991	2.11572	1.12263	12.5	54.1667	7.29167	26.0417	6.79206	79.8328	8.35946	5.01567
											relapse-free	8.82304	81.6837	2.99086	6.50235	6.35804	83.4339	1.64665	8.56138	20.4996	63.7766	1.91036	13.8134	NA	NA	NA	NA
											relapse-free	12.8106	72.5932	5.12422	9.47205	13.5117	51.3712	4.74916	30.3679	9.87654	48.1481	7.40741	34.5679	9.5624	72.6094	6.64506	11.1831
											relapse-free	6.64962	87.1128	1.56294	4.67462	5.77191	86.8846	1.46036	5.88317	8.46702	52.4064	8.02139	31.1052	6.22963	79.138	6.48316	8.14922
											relapse-free	7.84753	79.3722	3.36323	9.41704	10.8607	78.8934	2.04918	8.19672	5.88235	76.4706	0	17.6471	8.54473	73.9653	10.2804	7.20961
											relapse-free	15.9878	77.8641	3.60234	2.54582	14.3811	76.1278	3.24792	6.24323	18.7585	49.1132	7.02592	25.1023	10.9102	71.5793	7.59494	9.91561
											relapse-free	0	72.5	5	22.5	0	88.4615	0	11.5385	0.438596	58.7719	4.38596	36.4035	NA	NA	NA	NA
											relapse-free	18.4971	75.0289	1.7341	4.73988	7.22096	84.8111	1.38573	6.58222	15.873	67.4603	3.96825	12.6984	9.21903	77.158	3.76786	9.85516
											relapse-free	10.3448	86.2069	0	3.44828	4.34783	86.9565	4.34783	4.34783	20.5882	73.5294	2.94118	2.94118	11.1625	69.1788	8.92286	10.7359
											relapse-free	15.4041	73.6264	4.51085	6.45857	12.1026	78.5611	1.90742	7.42889	19.0341	50.5682	7.10227	23.2955	5.61131	79.9156	7.5958	6.87728
											relapse-free	7.39261	89.2774	1.9314	1.3986	4.34783	73.913	5.7971	15.942	3.48837	72.6744	6.39535	17.4419	9.96264	50.3113	13.5741	26.1519
Fig. 2g											Fig. 2h
	CD11c	CD16	CD14	HLADR	CD11b							cDC_t1	cMo_t1	iMo_t1	ncMo_t1	cDC_t2	cMo_t2	iMo_t2	ncMo_t2	cDC_t3	cMo_t3	iMo_t3	ncMo_t3	cDC_t4	cMo_t4	iMo_t4	ncMo_t4
cDC	0.74038	0.210317	0.147106	0.733006	0.0743463						relapse	8.87097	75	13.7097	2.41935	12.6665	59.4013	19.3827	8.54957	21.4729	44.1925	26.5388	7.79586	NA	NA	NA	NA
cMo	0	0	1	0	1						relapse	15.0432	70.5288	10.9858	3.44221	12.9213	72.7528	8.84831	5.47753	11.9467	76.8116	8.57814	2.66353	16.7052	57.9512	13.6644	11.6793
iMo	1	0.422013	0.988347	1	0.718708						relapse	13.9572	64.4576	14.2924	7.29283	9.14351	71.2966	13.5767	5.98321	7.40395	84.8015	5.80344	1.99108	19.2735	56.4245	11.9158	12.3862
ncMo	0.838372	1	0	0.182571	0						relapse	9.71912	71.3708	8.94249	9.96764	15.8704	60.1785	13.089	10.862	13.0065	76.4052	2.94118	7.64706	13.1539	70.9768	5.99506	9.87422
											relapse	12.9051	70.6087	7.04648	9.4397	13.004	69.1924	6.72022	11.0834	11.8747	71.1807	7.71905	9.22552	15.9018	67.3426	3.57524	13.1804
											relapse	14.2927	60.984	13.7977	10.9256	18.2029	56.5017	13.6963	11.5991	11.3246	71.9122	10.491	6.27224	21.7389	54.6526	7.62308	15.9854
											relapse	15.8798	65.6652	14.1631	4.29185	23.1946	57.5323	7.55619	11.7169	16.1148	62.5828	16.3355	4.96689	NA	NA	NA	NA
											relapse	27.2375	31.871	20.2255	20.666	14.4297	67.7966	9.52817	8.24553	18.3658	63.5739	9.69836	8.36197	9.9768	76.3341	7.73395	5.95514
											relapse	11.3448	71.638	12.3646	4.65264	15.9203	60.0465	16.687	7.3462	7.25694	78.1253	11.0667	3.55106	NA	NA	NA	NA
											relapse	10.5694	69.65	10.8011	8.97947	11.6568	75.5215	8.58984	4.23181	8.5638	78.3006	8.20506	4.93055	12.5855	60.143	15.3494	11.922
											relapse	13.3369	68.0341	12.6443	5.98473	18.2512	67.4404	6.29571	8.01272	13.1001	66.2327	14.8902	5.77705	NA	NA	NA	NA
											relapse	9.09091	84.2975	1.65289	4.95868	21.5833	57.3913	4.06071	16.9647	15.9376	69.8379	4.7721	9.45243	27.773	45.7151	5.47435	21.0375
											relapse-free	13.0942	68.1317	13.1092	5.66489	9.52079	70.6617	14.5333	5.28418	12.2363	64.7754	15.8597	7.12867	8.48085	80.842	6.57367	4.10347
											relapse-free	16.8406	71.3292	5.84551	5.98469	15.3753	65.7127	12.0815	6.83045	15.6823	70.8758	7.53564	5.90631	13.4193	67.3985	14.1328	5.0494
											relapse-free	9.58421	59.3405	17.8008	13.2745	9.20227	65.6256	19.7006	5.47148	18.322	42.5726	25.6275	13.4779	NA	NA	NA	NA
											relapse-free	11.4056	61.6647	19.9341	6.99557	9.6185	63.2938	18.6032	8.48453	10.6831	62.5097	17.7041	9.10311	19.6602	61.6505	11.3269	7.36246
											relapse-free	11.4313	65.3828	18.4482	4.73765	9.23058	68.4152	18.0435	4.31075	9.94787	63.4338	21.3044	5.3139	10.0087	65.1267	16.8772	7.98744
											relapse-free	10.2881	79.2208	6.87906	3.61201	15.6943	59.8033	20.0593	4.44314	12	72.5333	12	3.46667	18.9196	52.8218	16.3111	11.9475
											relapse-free	18.0298	69.1135	7.08221	5.7744	15.6239	52.1423	23.5242	8.70961	13.599	65.8274	11.1773	9.39629	21.4544	41.0305	28.5147	9.00032
											relapse-free	7.21154	86.5385	1.92308	4.32692	19.9454	70.2186	3.27869	6.55738	14.7982	79.8206	2.24215	3.13901	NA	NA	NA	NA
											relapse-free	15.1521	72.4259	5.77223	6.64977	13.9398	61.2938	18.0368	6.72951	22.5412	54.2543	8.30284	14.9016	13.8064	58.1892	18.7847	9.21965
											relapse-free	11.4679	70.1835	9.63303	8.7156	7.28745	82.1862	6.07287	4.45344	13.6364	66.5072	5.74163	14.1148	20.6429	58.1185	4.5509	16.6877
											relapse-free	13.5968	64.809	13.2904	8.30377	14.274	59.8081	18.182	7.7359	18.411	53.6411	14.1385	13.8095	12.9941	62.0427	12.7066	12.2565
											relapse-free	34.1724	47.9323	15.3041	2.59122	11.9272	80.9793	5.71249	1.38104	21.7496	56.013	18.7623	3.47513	20.9358	51.4107	25.0131	2.64034
Fig. 2i											Fig. 2j
	CD69	CD16	CD56	CCR7								NK_CD56bright_t1	NK_CD56dim_t1	NK_CD56bright_t2	NK_CD56dim_t2	NK_CD56bright_t3	NK_CD56dim_t3	NK_CD56bright_t4	NK_CD56dim_t4
NK_CD56bright	1	0	1	1							relapse	18.9189	81.0811	11.6676	88.3324	13.4939	86.5061	NA	NA
NK_CD56dim	0	1	0	0							relapse	5.19228	94.8077	6.1294	93.8706	11.2297	88.7703	5.76564	94.2344
											relapse	6.27171	93.7283	7.03029	92.9697	9.6449	90.3551	7.33079	92.6692
											relapse	7.5041	92.4959	10.2024	89.7976	5.61849	94.3815	6.16991	93.8301
											relapse	7.76213	92.2379	4.36678	95.6332	6.81099	93.189	10.6578	89.3422
											relapse	7.07903	92.921	6.50222	93.4978	7.54172	92.4583	6.2443	93.7557
											relapse	15.6627	84.3373	7.60171	92.3983	12.3967	87.6033	NA	NA
											relapse	6.81973	93.1803	4.90757	95.0924	6.68907	93.3109	5.43162	94.5684
											relapse	8.39737	91.6026	11.6692	88.3308	10.099	89.901	NA	NA
											relapse	4.28061	95.7194	25.8338	74.1662	11.9216	88.0784	7.22935	92.7706
											relapse	8.94395	91.056	7.19069	92.8093	7.56303	92.437	NA	NA
											relapse	15.7025	84.2975	4.87166	95.1283	6.91173	93.0883	3.77831	96.2217
											relapse-free	2.99813	97.0019	8.43531	91.5647	7.98744	92.0126	3.2799	96.7201
											relapse-free	4.43794	95.5621	5.98377	94.0162	4.73649	95.2635	24.6622	75.3378
											relapse-free	11.5148	88.4852	34.2746	65.7254	10.9344	89.0656	NA	NA
											relapse-free	4.57559	95.4244	6.07314	93.9269	7.99866	92.0013	4.58857	95.4114
											relapse-free	17.7996	82.2004	6.53295	93.4671	8.48752	91.5125	6.85573	93.1443
											relapse-free	7.06346	92.9365	10.1679	89.8321	10.5518	89.4482	7.53876	92.4612
											relapse-free	4.67148	95.3285	4.01264	95.9874	6.85946	93.1405	4.93506	95.0649
											relapse-free	10.0386	89.9614	3.47826	96.5217	5.52147	94.4785	NA	NA
											relapse-free	3.10624	96.8938	5.86504	94.135	5.27502	94.725	5.19721	94.8028
											relapse-free	8.29016	91.7098	33.1325	66.8675	10.4787	89.5213	14.6042	85.3958
											relapse-free	5.77944	94.2206	6.54268	93.4573	7.21163	92.7884	5.94511	94.0549
											relapse-free	6.43742	93.5626	8.12156	91.8784	73.9695	26.0305	11.0808	88.9192

## Sheet: Fig. 3a, c-h
Fig. 3a					Fig. 3c				Fig. 3d											Fig. 3e					Fig. 3f-g							Fig. 3h
	All cells	Selected			condition	% of selected				Ki67	CD39	CD38	TNFRSF9	PDL1	PD1	HLADR	TIM3			group	% of Treg in CD4T	% of Ki67Treg in Treg			arm	% of Ki67Treg in T	strata	EFS	EFStime			group	T1	T2	T3	T4
CD3	2.00774	3.80631			relapse	2.15			relapse-free	-0.742754	0.174438	-0.116905	-0.657228	-0.488828	1.30866	0.477271	-0.672664			relapse-free	0.16835	0			aPD1-CRT	0	low	0	41.1945			relapse	0	0.0156893	0.0218113	NA
CD4	0.379198	3.51978			relapse	1.01			relapse-free	-2.33745	0.0548532	0.352083	-0.657228	2.43809	-1.22342	-0.833739	-0.672664			relapse-free	0.319343	0			CRT	0	low	0	41.1945			relapse	0.0159322	0.0240631	0.0309241	0.0332996
CD8a	0.659206	0.679728			relapse	0.76			relapse-free	-0.163593	-0.753375	-0.924358	-0.0160554	-0.365504	-1.15573	-1.45626	-0.672664			relapse-free	4.82403	0.84507			CRT	0	low	1	19.2986			relapse	0.0105292	0.0167531	0.0416953	0.0162273
CD25	0.00472745	2.17549			relapse	0.89			relapse-free	-0.267758	0.0198973	-0.727586	0.244908	-0.366455	-0.938967	-0.393148	-0.556598			relapse-free	1.03449	3.04054			CRT	0	low	0	42.5425			relapse	0.0140575	0.01653	0.0163629	0.0163839
CD127	0.147411	0.240323			relapse	0.5			relapse-free	-0.378039	-0.827959	-0.403774	-0.12539	-0.456202	0.636196	0.947124	1.90739			relapse-free	0.27039	10.2804			CRT	0	low	0	39.0575			relapse	0.0110221	0.0180694	0.068005	0.00940629
FOXP3	1.73553	2.61731			relapse	0.61			relapse-free	-0.707706	-0.508318	0.405478	-0.355373	-0.456202	-1.12561	2.32898	1.90739			relapse-free	2.25435	1.08696			aPD1-CRT	0	low	0	40.2082			relapse	0.00822007	0.0169216	0.0668523	0.0332563
CD19	0.0173283	0.0347443			relapse	1.26			relapse-free	-1.4209	0.252074	-0.208391	-0.657228	-0.488828	0.95498	1.22393	1.03749			relapse-free	0.976517	3.86152			CRT	0.00101925	low	0	42.8712			relapse	0.0370588	0.0214276	0.0182223	NA
CD56	0.024899	0.0144196			relapse	0.14			relapse-free	-0.587393	-0.169106	-0.534127	-0.657228	-0.488828	0.815738	0.25573	-0.672664			relapse-free	0.819205	5.09849			CRT	0.00540482	low	1	22.1918			relapse	0.0029799	0.0215586	0.0242355	0.0238848
CD16	0.0736307	0.0782226			relapse	0.17			relapse-free	0.891867	-0.817661	-0.67516	2.5	-0.488828	-1.22342	-0.67338	-0.672664			relapse-free	0.765917	6.25			aPD1-CRT	0.00950781	low	0	43.0027			relapse	0.00469184	0.0163369	0.0295844	NA
CD14	0.0170312	0.0137988			relapse	0.62			relapse-free	-0.127618	-0.634088	-0.122891	-0.173228	-0.36819	0.787541	-0.166666	1.26177			relapse-free	0.9937	4.96732			CRT	0.00999727	low	0	43.2658			relapse	0.0096688	0.0167754	0.0386483	0.031523
CD11c	0.184096	0.00502173			relapse	0.61			relapse-free	-0.2166	-0.722534	-1.03403	-0.657228	-0.488828	-1.14933	-0.909346	-0.672664			relapse-free	3.97516	1.5625			CRT	0.0100627	low	0	42.8712			relapse	0.0121981	0.00743265	0	NA
CD45RA	1.85917	0.799191			relapse-free	0.07			relapse-free	-0.152075	-0.216687	-0.862032	-0.657228	-0.423378	1.15795	0.421172	-0.672664			relapse-free	4.3498	3.125			CRT	0.010345	low	0	43.2329			relapse	0.00767949	0.0101919	0.00799715	0.0276979
CD38	1.20427	2.41077			relapse-free	0.13			relapse	0.691894	0.796411	-0.380815	-0.61942	-0.488828	1.09931	-0.503309	-0.150405			relapse-free	2.77988	2.06226			CRT	0.0103767	low	1	33.4685			relapse-free	0.010415	0.0113967	0.00585875	0.00576541
CD39	0.254209	0.69295			relapse	0.66			relapse	0.293499	0.234038	2.5	-0.657228	1.83489	-0.0892895	1.84155	-0.672664			relapse-free	3.34746	2.58741			aPD1-CRT	0.0121449	low	0	36.8219			relapse-free	0.00123477	0.00280084	0.00581315	0.0512809
Ki67	0.0203678	0.467155			relapse-free	0.39			relapse	1.85462	0.598659	0.806735	1.73854	-0.412495	-1.14858	0.523166	-0.672664			relapse-free	1.91856	2.9274			aPD1-CRT	0.0124594	low	0	43.4301			relapse-free	0.00977827	0.0178916	0.0235293	NA
					relapse-free	0.13			relapse	0.732666	0.0251419	-0.248251	2.5	-0.425993	-0.85193	0.273967	-0.655286			relapse-free	1.02892	5.52486			aPD1-CRT	0.0131735	low	0	40.537			relapse-free	0.0171645	0.00764458	0.010076	0.0104879
					relapse-free	0.28			relapse	-1.51288	0.459161	2.47609	0.330524	2.11994	-0.85193	-1.01052	-0.390256			relapse-free	1.8613	4.79452			CRT	0.0132642	low	0	42.411			relapse-free	0.0128788	0.0125692	0.0259979	0.020622
					relapse-free	0.06			relapse	-0.22958	2.5	0.511541	-0.0653126	-0.459597	0.727501	0.928624	1.918			relapse-free	1.09532	7.13606			CRT	0.0146078	low	0	44.8438			relapse-free	0.018711	0.0274898	0	0.0228637
					relapse-free	0.14			relapse	1.1405	-0.13149	0.192656	-0.657228	-0.488828	0.837604	0.470966	0.899212			relapse-free	3.52268	3.88889			CRT	0.0153135	low	0	42.8712			relapse-free	0.00612502	0.00951224	0.0184481	0.0139812
					relapse-free	0			relapse	1.80884	-0.589997	0.683764	-0.657228	2.31357	-0.203787	-0.0493534	-0.672664			relapse-free	1.51033	6.0241			CRT	0.0175821	low	0	40.9644			relapse-free	0	0.00964808	0.00225135	NA
					relapse-free	0.03			relapse	0.801783	0.0629363	-0.704021	0.0184458	-0.330388	-1.22342	-1.25113	-0.672664			relapse-free	1.45458	7.03934			aPD1-CRT	0.0182106	low	0	44.3836			relapse-free	0.00502487	0.0130109	0.0137326	0.011962
					relapse-free	0.43			relapse	-0.101137	-0.754844	-1.11196	-0.01965	-0.370662	0.751437	-1.48771	1.40193			relapse-free	1.06838	10			CRT	0.0192655	low	0	44.5808			relapse-free	0.0163786	0.00773391	0.00752985	0.032789
					relapse-free	0.16			relapse	-0.192688	-0.104933	-0.300419	-0.65717	-0.414241	1.08032	-0.263059	-0.508659			relapse-free	3.44828	4.58716			CRT	0.0202758	low	0	36.6904			relapse-free	0.00251935	0.0062277	0.00742092	0.00242752
					relapse-free	0.08			relapse	0.922512	-0.589803	-0.0665367	0.165131	-0.435383	1.02819	-0.694846	-0.672664			relapse	1.14729	10.8065			aPD1-CRT	0.0210236	low	0	43.1014			relapse-free	0.00439059	0.0174841	0.0415478	0.0338048
																				relapse-free	2.36803	4.15162			aPD1-CRT	0.0211149	low	0	37.0849
																				relapse-free	2.19234	5.74018			CRT	0.0223052	low	0	43.3973
																				relapse	5.10876	6.83594			aPD1-CRT	0.0225597	low	0	42.6411
																				relapse-free	3.26966	4.87411			aPD1-CRT	0.022748	low	0	38.137
																				relapse-free	9.63855	1.44928			CRT	0.0239529	low	1	32.6137
																				relapse-free	5.53537	1.9305			CRT	0.0242295	low	0	40.9315
																				relapse-free	2.49369	8.75486			aPD1-CRT	0.0244406	low	0	42.9699
																				relapse-free	7.22031	2.38908			aPD1-CRT	0.0255358	low	0	43.1014
																				relapse-free	3.55864	5.26129			CRT	0.0259913	low	0	38.5973
																				relapse-free	1.27051	12.5			CRT	0.0269505	low	0	37.7425
																				relapse-free	2.86423	7.17987			aPD1-CRT	0.0318559	low	0	44.8767
																				relapse-free	3.64692	7.24458			aPD1-CRT	0.0321984	low	0	44.5808
																				relapse-free	6.91824	3.55731			CRT	0.0324149	low	0	21.1068
																				relapse	2.72089	7.18085			CRT	0.0326638	low	0	36.6575
																				relapse-free	4.1841	5			aPD1-CRT	0.0342243	low	0	43.2658
																				relapse-free	1.69946	15.7895			aPD1-CRT	0.0359232	low	0	36.6904
																				relapse	8.1954	1.97044			aPD1-CRT	0.0367553	low	0	43.7918
																				relapse	5.77661	4.31955			aPD1-CRT	0.0370885	low	0	37.5781
																				relapse-free	7.70112	3.34572			CRT	0.0373692	low	0	38.926
																				relapse-free	5.11945	6.66667			CRT	0.0387086	low	0	40.4384
																				relapse-free	4.68384	8.26531			CRT	0.0431754	low	0	42.6411
																				relapse-free	7.80059	6.76692			CRT	0.0443253	low	0	37.4466
																				relapse	6.01404	8.93796			CRT	0.0452126	low	0	42.3123
																				relapse-free	5.59975	12.3364			aPD1-CRT	0.0455892	low	0	38.8274
																				relapse-free	7.98258	7.6175			aPD1-CRT	0.0463152	low	0	44.8438
																				relapse	3.89282	18.1818			CRT	0.0472785	low	1	16.6027
																				relapse	10.2344	9.37294			CRT	0.0477829	low	0	36.5589
																									CRT	0.0513505	low	0	44.1863
																									aPD1-CRT	0.0514271	low	0	42.1151
																									CRT	0.053914	low	0	42.3781
																									CRT	0.0556966	low	1	18.2466
																									CRT	0.0569858	low	1	20.9753
																									aPD1-CRT	0.0603064	low	0	36.6247
																									aPD1-CRT	0.0606598	low	1	42.8712
																									aPD1-CRT	0.0624932	low	0	45.9945
																									aPD1-CRT	0.0629359	low	0	37.0849
																									aPD1-CRT	0.0632774	high	1	2.72877
																									CRT	0.0648368	high	0	39.3534
																									aPD1-CRT	0.0648737	high	0	44.6137
																									CRT	0.0664242	high	1	27.9781
																									CRT	0.0669905	high	0	34.4877
																									aPD1-CRT	0.069979	high	0	42.0493
																									CRT	0.0704772	high	0	41.4904
																									aPD1-CRT	0.07122	high	0	42.0493
																									CRT	0.0756867	high	0	42.5753
																									aPD1-CRT	0.0776277	high	0	44.8438
																									CRT	0.0780005	high	0	39.7479
																									CRT	0.0785486	high	0	37.7753
																									CRT	0.0790314	high	0	39.8795
																									aPD1-CRT	0.0797721	high	0	36.6904
																									aPD1-CRT	0.0829852	high	0	41.1945
																									CRT	0.0830294	high	0	41.3589
																									aPD1-CRT	0.0855432	high	0	38.8932
																									CRT	0.0863993	high	1	8.97534
																									CRT	0.0883774	high	0	42.6411
																									CRT	0.089361	high	0	44.3836
																									aPD1-CRT	0.0901127	high	0	43.7589
																									aPD1-CRT	0.0916034	high	0	37.7096
																									aPD1-CRT	0.0945875	high	0	36.8877
																									CRT	0.0950483	high	0	41.4904
																									aPD1-CRT	0.0957617	high	1	7.92329
																									aPD1-CRT	0.0974421	high	0	36.7562
																									CRT	0.0999663	high	1	16.7342
																									CRT	0.1002	high	0	40.3068
																									CRT	0.103337	high	0	41.0301
																									CRT	0.103658	high	0	42.1808
																									CRT	0.109833	high	0	40.011
																									CRT	0.11147	high	1	8.02192
																									CRT	0.11195	high	0	38.4329
																									aPD1-CRT	0.112507	high	0	40.9315
																									CRT	0.115207	high	0	35.2767
																									CRT	0.115558	high	0	37.1507
																									aPD1-CRT	0.117612	high	1	28.8986
																									aPD1-CRT	0.119818	high	1	18.3123
																									CRT	0.121828	high	0	38.7288
																									CRT	0.124787	high	0	34.4877
																									aPD1-CRT	0.130871	high	0	34.5205
																									CRT	0.140433	high	1	13.5781
																									aPD1-CRT	0.149421	high	0	39.4192
																									CRT	0.150864	high	1	16.2411
																									aPD1-CRT	0.15888	high	0	37.1836
																									CRT	0.160139	high	1	19.7589
																									CRT	0.176783	high	0	34.8164
																									CRT	0.179737	high	0	38.5973
																									CRT	0.22768	high	0	42.411
																									aPD1-CRT	0.230297	high	0	39.7808
																									CRT	0.232883	high	0	37.9068
																									CRT	0.234888	high	0	37.7096
																									CRT	0.236515	high	0	41.3589
																									CRT	0.237315	high	0	36.6904
																									CRT	0.260802	high	0	34.4548
																									aPD1-CRT	0.265501	high	1	41.4575
																									aPD1-CRT	0.322959	high	0	43.0356
																									aPD1-CRT	0.36758	high	0	39.0904
																									aPD1-CRT	0.393258	high	1	7.56164
																									aPD1-CRT	0.509234	high	1	12.526

## Sheet: Fig. 3b
x	y	celltype	selected
14.72	15.3804	CD4Tem	0
23.7904	12.0602	CD4Tem	0
0.918003	-2.57796	CD4Tcm	0
-33.6871	-10.2284	CD4Tnaive	0
-32.0097	3.36034	CD4Tnaive	0
15.7997	-9.61379	CD4Tem	0
-21.3481	-3.0801	CD4Tnaive	0
7.20477	23.5438	CD4Tem	0
-14.7414	-6.48165	CD4Tnaive	0
15.2895	-7.57612	CD4Treg	0
-5.54272	29.3751	CD4Tem	0
-20.1579	5.50912	CD4Tnaive	0
19.9308	-5.37426	CD4Tem	0
-26.3864	-4.74885	CD4Tnaive	0
15.7964	3.18599	CD4Tem	0
-32.6124	0.752129	CD4Tnaive	0
-2.09288	-2.40183	CD4Temra	0
31.7038	8.67545	CD4Tem	0
-15.1828	18.7155	CD4Tem	0
24.5101	-1.59732	CD4Tem	0
36.6635	-11.5097	CD4Treg	1
-21.6659	-3.19057	CD4Tnaive	0
-25.4483	9.61236	CD4Tnaive	0
16.5416	-3.64779	CD4Tem	0
-7.22709	-10.6496	CD4Tcm	0
10.0614	-7.60847	CD4Tem	0
24.772	-11.7883	CD4Tem	0
-33.8643	-8.6806	CD4Tnaive	0
27.6203	-19.3667	CD4Treg	0
34.2406	9.36669	CD4Tem	0
5.19314	16.3968	CD4Tem	0
-6.27231	-7.215	CD4Tnaive	0
0.300135	2.18237	CD4Tem	0
18.1386	-0.470932	CD4Tem	0
-0.642688	-6.2465	CD4Tem	0
17.2362	2.89174	CD4Tem	0
16.8247	-24.3045	CD4Tcm	0
11.0595	-23.8883	CD4Tnaive	0
-34.542	-4.88557	CD4Tnaive	0
0.855492	18.0998	CD4Tem	0
-14.1644	19.1234	CD4Treg	0
14.8145	25.3006	CD4Tem	0
30.1283	-3.92636	CD4Tem	0
5.94089	-24.4253	CD4Temra	0
11.3942	-17.3174	CD4Tem	0
-33.7832	-2.75607	CD4Tnaive	0
29.2255	-6.63282	CD4Treg	0
14.0185	18.6295	CD4Tem	0
18.01	-13.5659	CD4Tem	0
-39.2679	-4.27459	CD4Tnaive	0
-24.1168	15.9901	CD4Temra	0
13.1335	-5.20655	CD4Tem	0
-24.3156	-23.3964	CD4Temra	0
30.8648	3.37317	CD4Tem	0
17.5957	-9.98135	CD4Tem	0
36.28	2.04142	CD4Treg	0
0.873943	35.1349	CD4Tem	0
-28.47	-15.7873	CD4Tnaive	0
10.2848	6.97492	CD4Tem	0
36.6413	-3.08205	CD4Treg	0
19.3906	2.32715	CD4Tem	0
-10.0209	-2.06523	CD4Temra	0
5.81077	7.81408	CD4Tem	0
-1.1169	-2.12514	CD4Tcm	1
30.4156	-14.4047	CD4Treg	0
40.1603	-13.3017	CD4Treg	1
11.0173	12.9365	CD4Treg	0
-37.2127	-9.04776	CD4Tnaive	0
31.7715	7.03457	CD4Tem	0
-8.67644	-8.82024	CD4Tnaive	0
7.4029	0.382328	CD4Tem	0
41.1337	-7.25853	CD4Treg	1
-34.4474	-10.6203	CD4Tnaive	0
-5.71988	-13.8533	CD4Temra	0
29.6613	19.0642	CD4Tem	0
-0.533242	15.241	CD4Tem	0
-13.9934	-7.49423	CD4Tcm	1
-34.8415	6.49297	CD4Tnaive	0
7.80257	17.0829	CD4Tem	0
-38.2323	0.488208	CD4Tnaive	0
32.1794	-16.9154	CD4Treg	0
26.2667	17.3611	CD4Tem	0
3.47955	-29.5808	CD4Temra	0
-5.1665	-16.4675	CD4Temra	0
-0.293783	-22.3161	CD4Temra	0
16.2765	18.9481	CD4Tem	0
25.6887	3.26194	CD4Tem	0
2.95789	1.15367	CD4Tcm	0
-6.6243	-25.5302	CD4Temra	0
-13.7958	-8.33954	CD4Tcm	1
-22.1086	-22.0767	CD4Temra	0
-0.871001	-30.307	CD4Temra	0
-14.4232	-8.84166	CD4Tcm	0
14.8585	-4.25184	CD4Tem	0
34.9907	9.5827	CD4Tem	0
5.9856	5.11328	CD4Tem	0
20.2835	12.8523	CD4Tem	0
-38.8286	0.691019	CD4Tnaive	0
-11.3572	23.4379	CD4Tem	0
12.4773	-19.2613	CD4Treg	0
26.658	12.7866	CD4Tem	0
-24.9206	-2.04314	CD4Tnaive	0
-26.3026	-10.446	CD4Tnaive	0
17.4281	-5.11034	CD4Tem	0
8.92539	10.8121	CD4Tem	0
-0.370456	-0.164918	CD4Tem	1
-21.7658	10.1418	CD4Temra	0
5.58325	19.3763	CD4Tem	0
-19.6373	-13.8865	CD4Tnaive	0
4.86981	16.1456	CD4Tem	0
25.1394	22.0753	CD4Tem	0
34.4983	-0.179019	CD4Treg	0
25.7227	-0.142862	CD4Tem	0
-25.0726	-6.55712	CD4Tnaive	0
24.3615	19.7052	CD4Tem	0
13.6364	-0.32315	CD4Tem	0
20.3684	-19.8756	CD4Tem	0
-7.77705	8.62062	CD4Tem	0
27.3264	4.29646	CD4Tem	0
-1.42328	23.4301	CD4Tem	0
-8.67812	-8.16625	CD4Tnaive	0
12.5976	-5.63493	CD4Tem	0
-38.4175	-9.99667	CD4Tnaive	0
35.525	-2.53165	CD4Treg	0
-36.4895	8.46073	CD4Tnaive	0
-33.9118	-0.108608	CD4Tnaive	0
-2.79715	-6.95269	CD4Tcm	0
14.9916	-14.6793	CD4Tcm	0
20.4256	-23.2485	CD4Tnaive	0
4.87712	-9.00109	CD4Tem	0
11.289	-18.3049	CD4Tem	0
20.4868	10.4667	CD4Tem	0
36.1903	10.1993	CD4Tem	0
18.0939	-17.7718	CD4Treg	0
19.4079	17.7199	CD4Tem	0
27.3563	3.87345	CD4Tem	0
-4.86282	15.6217	CD4Tem	0
-2.36282	14.4727	CD4Tem	0
-32.3015	-7.15368	CD4Tnaive	0
-20.0138	-8.68337	CD4Tnaive	0
27.1035	5.22722	CD4Tem	0
-15.9926	-3.3015	CD4Tnaive	0
20.4576	23.3823	CD4Tem	0
15.1943	34.3079	CD4Treg	0
-10.0822	16.9945	CD4Tem	0
-3.32175	14.711	CD4Tem	0
19.4856	-21.5271	CD4Tnaive	0
25.7438	-11.628	CD4Tem	0
4.84954	11.0212	CD4Temra	0
31.9083	4.23085	CD4Tem	0
-13.5597	-7.56718	CD4Tnaive	0
-3.73477	-5.79498	CD4Tcm	0
9.01855	4.0651	CD4Tem	0
17.6556	-18.9977	CD4Treg	0
-12.3331	-21.828	CD4Temra	0
4.20888	-7.47583	CD4Tem	0
35.4062	7.31211	CD4Tem	0
22.9262	-7.8538	CD4Tem	0
-36.7363	-2.7658	CD4Tnaive	0
4.91679	4.95072	CD4Tem	0
-39.6171	6.3681	CD4Tnaive	0
2.14507	20.1167	CD4Tem	0
-27.3318	-3.91724	CD4Tnaive	0
13.779	-13.4086	CD4Treg	0
9.1254	-22.1893	CD4Tem	0
0.0553174	-5.54283	CD4Tcm	0
-11.6298	-25.5072	CD4Temra	0
26.9211	-5.78808	CD4Tem	0
-33.7253	-10.1241	CD4Tnaive	0
-20.6263	-3.21726	CD4Tnaive	0
-10.8425	30.3086	CD4Tem	0
13.8019	-0.116316	CD4Tem	0
22.9536	9.1587	CD4Tem	0
34.6885	-6.33052	CD4Treg	0
-16.8879	-11.0084	CD4Tnaive	0
-15.6866	-8.69606	CD4Tcm	0
11.6295	-0.380553	CD4Tem	0
-3.61431	-7.77472	CD4Tcm	0
11.7516	1.44696	CD4Tem	0
0.433781	7.2522	CD4Tem	0
-13.8311	-3.28326	CD4Tcm	0
19.0276	23.5343	CD4Tem	0
-18.4858	3.95388	CD4Tnaive	0
-35.7433	10.8322	CD4Tnaive	0
-13.2195	19.605	CD4Tem	0
21.3413	1.49693	CD4Tem	0
3.29919	-7.59171	CD4Tem	0
20.4233	-4.77634	CD4Tem	0
6.27183	32.8842	CD4Tem	0
25.5185	13.0675	CD4Tem	0
-23.9659	-0.0137792	CD4Tnaive	0
-24.7714	16.6754	CD4Temra	0
-31.2494	8.85454	CD4Tnaive	0
25.441	1.37141	CD4Tem	0
5.8874	-1.75084	CD4Tem	0
33.1175	12.1615	CD4Tem	0
11.8834	1.31216	CD4Tem	0
5.34181	31.7998	CD4Tem	0
35.841	-4.08894	CD4Treg	0
-33.9391	1.29781	CD4Tnaive	0
6.07554	11.629	CD4Tem	0
19.4466	10.7196	CD4Tem	0
-25.2662	10.0551	CD4Tnaive	0
13.7638	0.634917	CD4Tem	0
-27.7497	-8.51465	CD4Tnaive	0
37.0622	-9.59209	CD4Treg	0
26.6043	-3.79684	CD4Tem	0
0.659367	-6.12196	CD4Temra	0
-27.6996	-5.07573	CD4Tnaive	0
-13.7664	15.5132	CD4Temra	0
18.3447	2.16486	CD4Tem	0
22.4531	12.1402	CD4Tem	0
11.4728	-0.350146	CD4Tem	0
-1.25311	7.42384	CD4Tem	0
8.37878	0.633586	CD4Tem	0
-24.5887	3.30449	CD4Tnaive	0
30.3271	6.78578	CD4Tem	0
-19.0569	-23.9946	CD4Temra	0
4.239	-1.5018	CD4Tnaive	0
34.4868	-5.61579	CD4Treg	0
-19.7572	-6.50202	CD4Tnaive	0
-35.7681	10.5936	CD4Tnaive	0
5.86228	5.05528	CD4Tem	0
23.5974	3.97535	CD4Tem	0
-38.3414	-0.571924	CD4Tnaive	0
-5.34564	-5.32736	CD4Tcm	0
-34.7365	6.22322	CD4Tnaive	0
9.57493	-25.3727	CD4Temra	0
26.319	4.71112	CD4Tem	0
0.250572	0.947284	CD4Tem	0
16.6517	27.0456	CD4Tem	1
11.323	-17.3102	CD4Tem	0
27.9895	-0.0600476	CD4Treg	0
38.7623	-13.1337	CD4Treg	1
23.2148	-3.33194	CD4Tem	0
-0.37807	-0.614441	CD4Tcm	0
24.8168	-15.2457	CD4Tnaive	0
40.7024	-13.8382	CD4Temra	1
35.592	-5.86259	CD4Treg	0
-21.0001	1.80616	CD4Tnaive	0
-2.75836	6.27412	CD4Tem	0
-25.7593	15.833	CD4Temra	1
34.7436	-11.5639	CD4Treg	0
-12.8211	7.89841	CD4Temra	0
-23.768	-1.9965	CD4Tnaive	0
2.00047	-12.3905	CD4Tem	0
38.908	-0.155467	CD4Treg	0
32.4474	8.942	CD4Tem	0
-0.535335	-1.51465	CD4Tem	1
29.5336	12.6526	CD4Tem	0
-13.8704	-8.995	CD4Tcm	1
-14.5033	-8.91829	CD4Tnaive	0
24.0475	9.60456	CD4Tem	0
4.41462	-30.2379	CD4Temra	0
31.3365	1.80862	CD4Tem	0
8.09542	5.62736	CD4Tem	0
20.6737	-3.25282	CD4Tem	0
28.359	10.5147	CD4Tem	0
24.982	5.93987	CD4Tem	0
29.154	19.7688	CD4Tem	0
17.2065	6.25512	CD4Tem	0
9.73147	-0.759213	CD4Tem	0
-37.3643	-7.20985	CD4Tnaive	0
22.1952	-13.0146	CD4Tem	0
-10.8417	18.9396	CD4Tem	0
-12.7889	-6.74718	CD4Tcm	0
-3.44817	-18.0402	CD4Temra	0
29.5952	13.9442	CD4Tem	0
-27.806	-11.3019	CD4Tnaive	0
20.4485	-7.07665	CD4Tem	0
15.2137	-3.49558	CD4Tem	0
-22.0327	-1.65272	CD4Tnaive	0
0.470796	4.98181	CD4Tem	0
17.6155	19.2889	CD4Tem	1
25.5921	25.7558	CD4Treg	0
34.7627	-4.86108	CD4Treg	0
-27.1367	14.4579	CD4Temra	0
21.8098	-11.8871	CD4Tem	0
-9.66052	19.6413	CD4Tem	0
21.6139	-4.13522	CD4Tem	0
-39.3648	-6.00076	CD4Tnaive	0
-4.57839	-8.57421	CD4Tnaive	0
31.2018	11.8137	CD4Tem	0
34.606	10.3527	CD4Treg	0
-7.82581	31.6452	CD4Tem	0
9.16831	16.9551	CD4Tem	0
31.4162	5.96726	CD4Tem	0
-24.6428	-12.0374	CD4Tnaive	0
-37.4936	5.41527	CD4Tnaive	0
-29.3712	-14.4139	CD4Tnaive	0
-15.8431	7.95706	CD4Temra	0
7.20953	9.0462	CD4Tem	0
35.2637	1.66709	CD4Treg	0
-19.9145	-8.74319	CD4Tnaive	0
26.7135	-21.6739	CD4Tcm	0
25.7078	25.6379	CD4Treg	0
12.1349	23.1465	CD4Tem	0
20.1475	-20.5305	CD4Tnaive	0
3.76628	18.6282	CD4Tem	0
23.1476	4.71145	CD4Tem	0
-38.1828	-11.8632	CD4Tnaive	0
1.38531	9.40856	CD4Tem	0
25.9992	-17.972	CD4Treg	0
39.0811	-4.18508	CD4Treg	0
16.6596	-21.6491	CD4Tnaive	0
17.5041	-23.0062	CD4Tnaive	0
36.8977	1.93783	CD4Treg	0
-17.7083	18.4803	CD4Tem	0
16.0467	13.8093	CD4Tem	0
5.96299	2.4869	CD4Tem	0
-10.7881	-34.1785	CD4Temra	0
24.9478	-7.16621	CD4Tem	0
31.9607	14.4658	CD4Tem	0
-26.3322	-17.9678	CD4Tnaive	0
3.74293	5.05311	CD4Tem	0
9.43833	27.5101	CD4Tem	0
10.1556	-15.3957	CD4Tem	0
-0.943108	19.1902	CD4Tem	0
21.8649	-15.0356	CD4Tem	0
-9.80578	-3.2402	CD4Tcm	0
18.6602	-6.54106	CD4Tem	0
24.0754	4.01718	CD4Tem	0
1.97973	-18.6751	CD4Temra	0
10.7416	-15.5718	CD4Temra	0
6.06664	25.2003	CD4Tem	0
-38.3214	-3.2117	CD4Tnaive	0
34.8985	8.25508	CD4Tem	0
2.07557	0.851873	CD4Tem	0
-35.9822	1.09578	CD4Tnaive	0
-27.1715	-10.95	CD4Tnaive	0
11.5218	-13.9837	CD4Temra	0
28.1167	11.8422	CD4Tem	0
-32.9996	8.75654	CD4Tnaive	0
-34.4603	5.07272	CD4Tnaive	0
-15.7954	-8.86493	CD4Tnaive	0
2.25137	-2.67577	CD4Tem	0
23.2121	7.6173	CD4Tem	0
12.1767	-15.9957	CD4Tem	0
3.62692	6.5308	CD4Tem	0
7.99654	-13.6838	CD4Tem	0
-3.54824	-20.3071	CD4Temra	0
0.496195	-10.4768	CD4Tem	0
-32.2815	-14.6083	CD4Tnaive	0
15.156	-7.49158	CD4Treg	0
28.609	-7.17061	CD4Tem	0
14.3584	-12.8674	CD4Tcm	0
-37.9999	4.33958	CD4Tnaive	0
-21.1826	-4.96347	CD4Tnaive	0
37.834	-7.37916	CD4Treg	0
-37.1278	-11.2236	CD4Tnaive	0
34.9683	8.10559	CD4Tem	0
28.9438	20.225	CD4Tem	0
-22.8621	-15.8001	CD4Tnaive	0
24.1017	5.70581	CD4Tem	0
1.28584	32.9818	CD4Tem	0
-23.344	-1.59368	CD4Tnaive	0
-36.3982	-9.85695	CD4Tnaive	0
26.1609	-6.97178	CD4Tem	0
35.4268	8.70772	CD4Tem	0
-5.17112	-1.10612	CD4Temra	0
-40.4862	4.77617	CD4Tnaive	0
15.1409	-9.77511	CD4Tem	0
-37.4427	-9.07135	CD4Tnaive	0
15.4412	-7.62497	CD4Treg	1
-37.2495	-11.1631	CD4Tnaive	0
-17.6197	-22.1749	CD4Temra	0
34.6838	-8.26594	CD4Treg	0
10.9215	28.3115	CD4Tem	0
31.9655	0.343548	CD4Treg	1
-36.8377	-13.1923	CD4Tnaive	0
9.08861	-4.0476	CD4Tem	0
-35.8607	-9.08498	CD4Tnaive	0
2.52311	34.2622	CD4Tem	0
-15.2876	24.0079	CD4Tem	0
25.3974	6.5901	CD4Tem	0
25.7997	20.4928	CD4Tem	0
31.2359	18.2303	CD4Tem	0
35.3097	8.39721	CD4Tem	0
26.7216	4.89937	CD4Tem	0
-36.1253	-11.5306	CD4Tnaive	0
-14.6056	-9.34621	CD4Treg	1
15.2271	-2.59149	CD4Tem	0
4.55624	-22.0237	CD4Temra	0
21.9508	-4.28527	CD4Tem	0
1.56582	15.0193	CD4Temra	0
-3.84237	34.6972	CD4Tem	0
-4.85944	19.2601	CD4Tem	0
0.174507	-5.88905	CD4Tcm	0
16.3095	16.4929	CD4Tem	0
21.3304	1.46284	CD4Tem	0
25.6123	12.7976	CD4Tem	0
6.68802	-1.13395	CD4Tem	0
10.35	7.57194	CD4Tem	0
-32.9663	-4.60334	CD4Tnaive	0
13.4517	-8.94016	CD4Tem	0
-24.7078	-15.9109	CD4Tnaive	0
7.27491	1.95492	CD4Tem	0
13.4109	-8.2379	CD4Tem	0
-23.5228	-1.94807	CD4Tnaive	0
-34.2858	-3.69881	CD4Tnaive	0
17.0075	16.4207	CD4Tem	1
-0.65665	-1.63618	CD4Tcm	0
-35.2463	-9.82583	CD4Tnaive	0
20.3679	-5.04055	CD4Tem	0
-6.29091	-0.945215	CD4Tem	0
39.5654	-5.03727	CD4Tem	0
28.8387	6.84683	CD4Tem	0
15.0198	28.3472	CD4Tem	0
18.3491	-4.74167	CD4Tem	0
6.25145	7.39184	CD4Tem	0
15.4105	7.72418	CD4Tem	0
1.16533	25.6172	CD4Tem	0
5.29824	-3.22272	CD4Tem	0
-12.7953	-10.2876	CD4Tcm	0
15.765	4.15206	CD4Tem	0
40.2577	-6.99881	CD4Treg	1
-6.01184	16.0417	CD4Tem	0
-37.739	-9.3801	CD4Tnaive	0
16.6181	31.7148	CD4Tem	0
18.7456	16.7695	CD4Tem	0
14.5047	14.106	CD4Tnaive	0
6.35019	23.009	CD4Tem	0
28.858	20.3597	CD4Treg	0
-12.3585	-5.80373	CD4Tcm	1
-24.653	-25.284	CD4Temra	0
39.8929	-10.6367	CD4Treg	0
-26.3444	-10.3322	CD4Tnaive	0
-26.8417	-18.0118	CD4Tnaive	0
-23.289	9.69316	CD4Tnaive	0
36.8974	-10.1805	CD4Treg	1
20.7349	14.3416	CD4Tem	0
20.7355	2.43098	CD4Tem	0
-2.13711	-22.252	CD4Temra	0
29.9236	13.4283	CD4Tem	0
-13.1438	26.7553	CD4Tem	0
-20.9914	-14.4124	CD4Temra	0
24.9259	17.052	CD4Tem	0
-6.91942	17.8907	CD4Tem	0
8.53149	12.3715	CD4Treg	0
10.7755	-20.558	CD4Tnaive	0
17.3539	-13.2949	CD4Tem	0
37.2654	1.70378	CD4Tem	1
13.5526	12.4567	CD4Tnaive	0
-29.9956	1.08641	CD4Tnaive	0
25.4001	-8.67933	CD4Tem	0
3.05453	5.38668	CD4Tem	0
9.74254	-1.21686	CD4Tem	0
-4.10232	-8.4454	CD4Tcm	0
-9.83984	-19.7298	CD4Temra	0
28.8178	1.34647	CD4Tem	0
17.6457	19.1707	CD4Tem	0
-37.6483	-8.22443	CD4Tnaive	0
-0.217608	0.205894	CD4Tem	0
31.2484	11.5465	CD4Tem	0
-0.340737	-1.1896	CD4Tcm	0
1.84125	-3.63908	CD4Tem	0
-35.448	4.19769	CD4Tnaive	0
6.46734	15.4252	CD4Tem	0
10.4782	-25.2466	CD4Tcm	0
-39.445	-9.24897	CD4Tnaive	0
-17.2326	-4.22962	CD4Tnaive	0
18.1911	2.61055	CD4Tem	0
-5.73922	-26.8825	CD4Temra	0
10.1209	-27.9722	CD4Temra	0
11.0601	13.0968	CD4Treg	0
19.974	-16.92	CD4Tem	0
-22.9008	-15.6639	CD4Tnaive	0
37.793	2.73938	CD4Treg	1
16.1551	-7.75439	CD4Treg	0
38.8928	-0.2073	CD4Treg	0
-13.2683	-21.175	CD4Temra	0
-11.9302	15.7308	CD4Temra	0
-21.5983	-1.33506	CD4Tnaive	0
2.54035	3.31177	CD4Tcm	1
23.6734	11.4232	CD4Tem	0
-9.43194	-4.19263	CD4Tnaive	0
-30.186	-7.39314	CD4Tnaive	0
31.948	8.10217	CD4Tem	0
-23.563	-1.51917	CD4Tnaive	0
11.4041	-0.889352	CD4Tem	0
0.326337	15.3372	CD4Temra	0
-19.6202	2.27681	CD4Tcm	0
-21.0131	-8.02551	CD4Tnaive	0
-37.5713	1.66558	CD4Tnaive	0
-3.82672	-20.9689	CD4Temra	0
13.8277	12.8462	CD4Tem	0
21.3474	16.0376	CD4Tem	0
20.1364	-4.24681	CD4Tem	0
1.87208	18.1957	CD4Treg	0
-3.65238	-5.62365	CD4Tcm	0
-33.7356	-0.378209	CD4Tnaive	0
-4.71661	-16.8682	CD4Temra	0
6.59687	-8.5495	CD4Tem	0
0.794634	-19.177	CD4Temra	0
34.685	4.65364	CD4Tem	1
-4.50599	31.8673	CD4Tem	0
13.4748	-12.5979	CD4Treg	0
-37.9915	4.32708	CD4Tnaive	0
-8.54778	-24.9274	CD4Temra	0
-2.66193	-4.24358	CD4Tcm	0
-29.1922	-13.4326	CD4Tnaive	0
-28.2191	-11.909	CD4Temra	0
8.20193	-0.745267	CD4Tem	0
25.1899	2.30478	CD4Tem	0
20.6168	12.3769	CD4Tem	0
-3.85888	35.8393	CD4Tem	0
3.78255	-31.0662	CD4Temra	0
30.4454	-5.57283	CD4Temra	0
3.43427	-23.318	CD4Temra	0
-9.90811	20.5433	CD4Tem	0
-12.1258	-23.7695	CD4Temra	0
-1.59804	19.8499	CD4Tem	0
30.059	-7.4762	CD4Treg	0
-17.3142	7.69753	CD4Temra	0
-20.9222	-28.4372	CD4Temra	0
37.2232	-10.1732	CD4Treg	0
-8.79472	-25.7975	CD4Temra	0
-16.7998	-17.3953	CD4Temra	0
-11.999	-24.7313	CD4Temra	0
-6.05986	0.513658	CD4Temra	0
3.61665	29.5309	CD4Tem	0
11.2568	-17.1077	CD4Tem	0
6.23337	-29.8339	CD4Temra	0
-8.12922	-0.394789	CD4Temra	0
-5.24231	-32.4434	CD4Temra	0
0.363574	-19.3617	CD4Temra	0
-21.2413	-14.4317	CD4Temra	0
9.06187	10.0222	CD4Tem	0
-6.92569	17.8382	CD4Tem	0
-3.24942	32.2509	CD4Tem	0
9.55505	19.4139	CD4Tem	0
24.2269	-1.65835	CD4Tem	0
-31.2014	-13.085	CD4Tnaive	0
-29.6305	3.29472	CD4Tnaive	0
-10.3536	-20.8776	CD4Temra	0
-9.16913	-21.3825	CD4Temra	0
-30.5597	-9.20216	CD4Tnaive	0
-3.44494	13.7221	CD4Tem	0
-10.679	3.67427	CD4Temra	0
15.3583	-9.94752	CD4Tem	0
21.0115	10.9078	CD4Tem	0
-13.048	13.5132	CD4Temra	0
-34.3363	-13.1361	CD4Temra	0
18.8885	22.3137	CD4Tem	0
10.038	-24.288	CD4Temra	0
-12.9474	8.16591	CD4Temra	0
-10.6008	21.0354	CD4Tem	0
-30.1258	-13.0028	CD4Temra	0
-31.8578	0.191115	CD4Tnaive	0
-13.9697	8.32409	CD4Temra	0
-37.4106	-1.22388	CD4Tnaive	0
20.504	-20.4298	CD4Tem	0
25.1694	6.06291	CD4Tem	0
-16.8626	-27.9569	CD4Temra	0
7.06922	-14.5898	CD4Tem	0
12.3596	-12.6707	CD4Treg	0
-27.1781	-9.3256	CD4Tnaive	0
13.1199	13.2075	CD4Tem	0
-13.7273	-7.5135	CD4Tnaive	0
14.8339	0.191979	CD4Tem	0
-1.06332	16.3786	CD4Tem	0
4.02903	-14.1127	CD4Tnaive	0
4.26239	-23.01	CD4Temra	0
23.2411	12.2679	CD4Tem	0
4.73278	-28.4888	CD4Temra	0
-4.74579	4.44307	CD4Treg	0
-2.3621	22.7471	CD4Temra	0
-26.4493	14.3033	CD4Temra	0
-12.7878	-22.954	CD4Temra	0
-1.47799	30.1167	CD4Tem	0
-15.5775	-10.5218	CD4Tnaive	0
28.8501	6.55068	CD4Tem	0
-9.18242	-33.9423	CD4Temra	0
5.56014	25.6236	CD4Tem	0
21.5065	2.19973	CD4Tem	0
-0.435436	-19.5838	CD4Temra	0
7.88931	-14.0991	CD4Tem	0
-29.3623	-13.1525	CD4Tnaive	0
-6.58984	-4.45508	CD4Tcm	0
-0.469367	-24.3144	CD4Temra	0
-17.6935	8.07057	CD4Temra	0
-11.7837	25.7307	CD4Tem	0
12.237	11.6181	CD4Tem	0
12.339	-0.700151	CD4Tem	0
-11.0954	-23.0349	CD4Temra	0
6.44911	-6.19688	CD4Tem	0
-33.2107	-5.45572	CD4Tnaive	0
-21.5518	12.0981	CD4Temra	0
35.8391	-5.64309	CD4Treg	0
-28.5252	-11.4079	CD4Tnaive	0
-2.68986	-20.2073	CD4Temra	0
6.25466	-6.68981	CD4Tem	0
6.48021	-23.8709	CD4Temra	0
37.2796	1.27564	CD4Tem	0
-26.4812	-12.6906	CD4Tnaive	0
-7.33789	-23.2399	CD4Temra	0
-13.7695	11.3226	CD4Temra	0
17.5187	8.23433	CD4Tem	0
-10.1248	-0.173434	CD4Temra	0
-7.95147	31.2007	CD4Tem	0
-5.06305	4.40172	CD4Tem	0
-16.0817	-12.1252	CD4Tnaive	0
-1.82453	-15.6054	CD4Temra	0
8.10509	2.51024	CD4Tem	0
-29.2496	-15.7152	CD4Tnaive	0
11.8689	-9.84055	CD4Tem	0
-22.0858	-24.0381	CD4Temra	0
-0.817933	11.6442	CD4Tnaive	0
18.8876	-1.47264	CD4Tem	0
25.8631	-5.21431	CD4Tem	0
33.4178	2.97044	CD4Treg	0
12.3932	16.5366	CD4Tem	0
10.1781	0.967218	CD4Tem	0
-18.2343	8.5816	CD4Temra	0
-4.36379	-25.0036	CD4Temra	0
1.19246	-19.1101	CD4Temra	0
-35.6416	4.28965	CD4Tnaive	0
5.13129	-12.218	CD4Tem	0
-11.4607	8.4975	CD4Tcm	0
-15.9075	-19.5507	CD4Tnaive	0
11.0456	29.028	CD4Tem	0
-8.36968	1.97888	CD4Temra	0
-35.702	5.60364	CD4Tnaive	0
-12.2835	18.6459	CD4Tem	0
11.4948	-26.236	CD4Tem	0
-21.4044	-13.161	CD4Tnaive	0
5.75178	-30.4565	CD4Temra	0
-17.7628	-31.0389	CD4Temra	0
4.86734	1.98931	CD4Tem	0
-24.7135	-12.9408	CD4Tnaive	0
-37.1894	-1.94781	CD4Tnaive	0
-33.3126	-6.79322	CD4Tnaive	0
5.34651	-11.5642	CD4Tem	0
28.1325	8.39068	CD4Tem	0
-15.9213	14.2817	CD4Temra	0
7.33908	8.44974	CD4Tem	0
-14.7646	19.7491	CD4Tem	0
-2.90032	-19.5457	CD4Temra	0
-4.32434	15.5729	CD4Tem	0
-20.0984	-12.987	CD4Tcm	0
-14.8981	12.2009	CD4Temra	0
21.1423	11.3117	CD4Tem	0
2.93475	-30.8695	CD4Temra	0
29.0507	2.85826	CD4Tcm	0
-1.91025	-17.967	CD4Tem	0
-7.01097	10.8761	CD4Temra	0
-7.03118	-18.8196	CD4Temra	0
5.55632	-13.8081	CD4Tem	0
-31.2149	3.40289	CD4Tnaive	0
24.6122	-0.00975799	CD4Tem	0
7.9675	-13.8542	CD4Tem	0
1.2563	-19.2461	CD4Temra	0
-10.0579	23.7589	CD4Tem	0
-17.336	19.0477	CD4Tem	0
11.9875	0.454857	CD4Tem	0
-16.6167	-22.4773	CD4Tcm	0
-6.0765	17.967	CD4Tem	0
-3.88817	-29.9812	CD4Temra	0
13.3604	-0.0636099	CD4Tem	0
13.7522	25.3715	CD4Tem	0
7.03281	3.41232	CD4Tem	0
4.53898	18.0951	CD4Tcm	0
-12.6071	-21.0963	CD4Temra	0
-9.74875	-26.2648	CD4Temra	0
-5.45764	-22.3461	CD4Tem	0
23.3733	16.788	CD4Tem	0
6.78173	-21.9905	CD4Temra	0
-1.72795	19.9697	CD4Tem	0
16.192	3.8844	CD4Tem	0
10.9403	-1.78369	CD4Tem	0
-17.9018	-22.134	CD4Temra	0
-8.52497	-32.5434	CD4Temra	0
1.35164	10.8033	CD4Tem	0
19.0346	-14.0484	CD4Tem	0
-18.0603	-22.0194	CD4Temra	0
5.17276	-20.8576	CD4Temra	0
25.1742	-17.0008	CD4Treg	0
-3.80773	-17.2987	CD4Tcm	0
-33.3317	-16.0568	CD4Tnaive	0
-18.3683	-29.1956	CD4Temra	0
3.67939	9.374	CD4Treg	0
-12.5359	17.8712	CD4Tem	0
-23.9016	-11.0574	CD4Tnaive	0
-38.4838	-1.97111	CD4Tnaive	0
22.1981	-15.1708	CD4Tem	0
-16.0688	-19.9855	CD4Tcm	0
15.5996	13.0657	CD4Tcm	0
12.4794	19.1445	CD4Tem	0
9.83063	-0.905064	CD4Tem	0
7.21859	10.3952	CD4Tem	0
-6.93875	-33.0079	CD4Temra	0
-30.0972	-8.85335	CD4Tnaive	0
18.1108	10.7578	CD4Tem	0
-35.3303	-1.00353	CD4Tnaive	0
29.9802	13.5124	CD4Tem	0
1.62841	30.9681	CD4Tem	0
-6.93706	-17.5844	CD4Temra	0
-11.5868	13.5483	CD4Temra	0
-16.5238	4.52664	CD4Tem	0
-9.71986	11.0242	CD4Temra	0
-12.1391	20.1754	CD4Tem	0
-13.8103	16.9467	CD4Tem	0
-23.0804	-5.16228	CD4Tnaive	0
-11.6094	10.1278	CD4Tnaive	0
12.3762	-0.968741	CD4Tem	0
-21.754	-12.7311	CD4Temra	0
31.2694	-14.2915	CD4Treg	0
11.3282	1.3487	CD4Tem	0
-38.0107	-0.666412	CD4Tnaive	0
2.80932	-23.4609	CD4Temra	0
-6.21146	14.5293	CD4Tem	0
-7.96736	30.7547	CD4Tem	0
-3.10989	4.14977	CD4Temra	0
-25.3305	-17.9704	CD4Tnaive	0
-19.9358	-18.0606	CD4Temra	0
-11.6015	-25.8068	CD4Temra	0
30.3969	7.11486	CD4Tem	0
-31.9826	-15.9344	CD4Tnaive	0
6.6206	-13.6745	CD4Tem	0
11.949	-5.46947	CD4Tem	0
12.2318	-20.6433	CD4Treg	0
34.0348	-12.3935	CD4Treg	0
-27.7064	-16.8858	CD4Tnaive	0
-13.4242	17.311	CD4Temra	0
-2.01961	32.4292	CD4Tem	0
-10.8454	22.4313	CD4Tem	0
-25.3635	16.0803	CD4Tnaive	0
24.8038	14.705	CD4Tem	0
8.09102	24.1825	CD4Tem	0
20.191	-16.3808	CD4Tem	0
-12.7901	17.6344	CD4Tem	0
-10.3593	27.0465	CD4Tem	0
-7.53755	6.66954	CD4Tnaive	0
-5.04098	-22.8759	CD4Temra	0
-9.60575	-6.03436	CD4Tnaive	0
-35.6275	0.514182	CD4Tnaive	0
-10.7856	4.28224	CD4Temra	0
-7.27012	-27.2563	CD4Temra	0
29.1183	13.1765	CD4Tem	0
19.7043	16.4472	CD4Tem	0
-3.75235	14.5824	CD4Tem	0
-8.49608	31.7187	CD4Tem	0
18.3813	-23.9343	CD4Tnaive	0
18.9971	12.7835	CD4Tem	0
2.00398	-30.6671	CD4Temra	0
-4.8807	5.03095	CD4Tem	0
-5.21088	-2.45647	CD4Tem	0
3.84396	18.6015	CD4Tem	0
-14.2137	-29.0272	CD4Temra	0
-7.7646	-24.147	CD4Temra	0
-1.71486	-15.975	CD4Temra	0
-11.5441	8.77027	CD4Tem	0
16.0471	22.881	CD4Tem	0
-6.81397	-33.0886	CD4Temra	0
-3.91913	-1.02474	CD4Tem	0
13.0959	-1.75631	CD4Tem	0
-10.2861	-25.2781	CD4Temra	0
4.20655	-19.9879	CD4Temra	0
-28.7267	-11.508	CD4Temra	0
19.6659	7.62461	CD4Tem	0
5.19125	-30.4723	CD4Temra	0
-7.29201	33.1564	CD4Tem	0
39.7728	-13.0149	CD4Treg	0
-3.65655	-17.4519	CD4Temra	0
2.20103	-28.9647	CD4Temra	0
-8.01933	-0.347364	CD4Temra	0
-1.64727	-22.5763	CD4Temra	0
8.85901	-13.5414	CD4Tem	0
-9.67381	-29.5171	CD4Temra	0
13.2522	-1.81287	CD4Tem	0
23.1776	7.08514	CD4Tem	0
-32.432	-14.6452	CD4Tnaive	0
-11.3919	-14.4057	CD4Tnaive	0
-9.55665	20.0205	CD4Tem	0
6.15819	-17.1761	CD4Tem	0
4.5493	-30.7582	CD4Temra	0
-8.10516	-0.398215	CD4Temra	0
-23.0602	-6.57894	CD4Tnaive	0
4.66864	-19.7178	CD4Temra	0
-28.3419	-4.4229	CD4Tnaive	0
-14.6365	-21.687	CD4Temra	0
10.8681	-24.4613	CD4Tnaive	0
-17.3411	-3.72131	CD4Tnaive	0
32.3087	-2.5963	CD4Treg	0
-3.26109	-32.7302	CD4Temra	0
-1.21332	-18.4433	CD4Temra	0
-7.63842	-18.1606	CD4Temra	0
1.23582	-29.9035	CD4Temra	0
9.58865	-0.725364	CD4Tem	0
-1.45117	12.0391	CD4Tnaive	0
32.0036	-12.0926	CD4Treg	0
-21.5187	10.9177	CD4Temra	0
20.26	-20.0733	CD4Tnaive	0
-23.1631	-13.4507	CD4Tnaive	0
-22.3457	-10.4443	CD4Tnaive	0
12.4605	4.50773	CD4Tem	0
10.6105	-26.7295	CD4Tcm	0
-6.55156	-25.5544	CD4Temra	0
-16.2158	14.899	CD4Temra	0
-5.06068	15.3904	CD4Tem	0
-12.8161	4.65616	CD4Temra	0
31.9429	14.5002	CD4Tem	0
9.59969	31.9704	CD4Tem	0
-0.213076	11.1403	CD4Tnaive	0
-5.95386	33.5569	CD4Tem	0
16.5487	-16.0058	CD4Tem	0
-22.2789	-13.7598	CD4Tnaive	0
7.38986	-29.0545	CD4Temra	0
-6.20696	9.27884	CD4Temra	0
-21.2293	-27.6688	CD4Temra	0
21.6075	-8.09743	CD4Tem	0
-32.606	-14.4154	CD4Tnaive	0
1.45798	-24.3504	CD4Temra	0
-10.7199	22.7219	CD4Tem	0
-11.2831	13.7202	CD4Temra	0
-2.97082	2.27103	CD4Tem	0
18.9597	12.6437	CD4Tem	0
0.242429	-12.1677	CD4Tcm	0
-14.4107	-5.33648	CD4Tcm	0
-20.8655	21.9273	CD4Tem	0
-14.4175	-19.5773	CD4Temra	0
5.54082	10.5956	CD4Tem	0
-20.5912	-26.4115	CD4Temra	0
-3.49977	-6.15581	CD4Tcm	0
25.3973	0.369072	CD4Tem	0
-25.5951	-23.9104	CD4Temra	0
-23.7982	-27.7132	CD4Temra	0
-0.451168	11.2239	CD4Tnaive	0
14.4566	-0.814738	CD4Tem	0
-7.94913	-28.0535	CD4Temra	0
6.56854	9.33837	CD4Tem	0
5.45699	-24.6371	CD4Temra	0
-35.6188	6.05451	CD4Tnaive	0
-17.302	-15.8464	CD4Tcm	0
-0.323479	-21.95	CD4Temra	0
7.84723	20.2414	CD4Tem	0
17.8394	19.039	CD4Tem	0
20.2271	-6.72028	CD4Tem	0
-38.9667	-9.85661	CD4Tnaive	0
-20.9705	-14.2843	CD4Tnaive	0
35.5543	2.35984	CD4Tem	0
-31.2222	-13.094	CD4Tnaive	0
-26.0319	-12.4261	CD4Tnaive	0
-20.6748	-17.6712	CD4Temra	0
-17.176	-1.78551	CD4Tnaive	0
-13.0331	-0.210423	CD4Tcm	0
5.16206	-11.2703	CD4Tem	0
20.7378	-23.0823	CD4Tnaive	0
-7.09115	-1.11542	CD4Temra	0
21	3.78854	CD4Treg	0
6.99313	12.9131	CD4Tem	0
-0.00809707	6.61224	CD4Tem	0
25.8935	2.90352	CD4Tem	0
-13.2266	-19.9593	CD4Temra	0
1.12722	7.91054	CD4Tem	0
-7.91099	-26.6008	CD4Temra	0
-2.23133	-12.8901	CD4Tem	0
-5.89047	15.3565	CD4Tem	0
-18.7091	-11.5066	CD4Tcm	0
35.2227	6.52116	CD4Treg	0
-9.58513	4.76731	CD4Tem	0
20.5545	17.2636	CD4Tem	0
-25.2965	2.47833	CD4Tnaive	0
-8.63535	-9.52611	CD4Tcm	0
-14.7882	-6.58056	CD4Tcm	0
13.3557	-21.3808	CD4Treg	0
7.18689	8.87445	CD4Tem	0
-11.969	5.1039	CD4Temra	0
37.3395	-8.02041	CD4Treg	0
-20.4652	-15.2028	CD4Temra	0
3.33026	-20.704	CD4Temra	0
17.5019	24.997	CD4Tem	0
8.72049	7.0842	CD4Tem	0
-29.3488	4.29463	CD4Tnaive	0
-23.5039	15.1569	CD4Temra	0
-8.01103	31.2589	CD4Tem	0
7.89921	-0.681506	CD4Tem	0
9.77616	30.7439	CD4Tem	0
-21.6599	-6.67648	CD4Tnaive	0
-10.4505	29.4146	CD4Tem	0
35.2436	10.0199	CD4Tem	0
0.00638623	10.5697	CD4Tnaive	0
27.4724	12.8302	CD4Tem	0
-7.22835	11.3006	CD4Temra	0
-36.7882	3.59479	CD4Tnaive	0
-23.1271	0.386506	CD4Tnaive	0
34.8851	9.51767	CD4Tem	0
15.6668	24.7731	CD4Tem	0
-13.3169	-21.2605	CD4Temra	0
-8.85676	-5.0645	CD4Tnaive	0
37.6936	-4.81867	CD4Treg	0
6.81823	27.361	CD4Tem	0
7.86696	-5.0497	CD4Tem	0
18.4044	8.53345	CD4Tem	0
32.9882	-8.19291	CD4Tem	0
-7.13252	-8.67835	CD4Tcm	0
20.6649	-25.3104	CD4Tcm	0
22.015	-6.20521	CD4Tem	0
1.68996	24.3914	CD4Tem	0
-18.8043	7.9476	CD4Temra	0
14.5832	31.8595	CD4Tem	0
-11.3271	18.6199	CD4Temra	0
15.3635	-7.47039	CD4Treg	0
-41.0465	4.73386	CD4Tnaive	0
-20.4302	7.3964	CD4Tnaive	0
23.6348	-10.149	CD4Tem	0
-0.867784	9.46506	CD4Tem	0
26.0434	-8.59611	CD4Tem	0
-1.266	-19.3679	CD4Temra	0
-4.12831	-0.990329	CD4Tem	0
-5.26098	-12.1445	CD4Tcm	0
18.1157	6.9391	CD4Tem	0
2.49017	-32.2715	CD4Temra	0
-38.3201	-1.22189	CD4Tnaive	0
-23.797	-9.4743	CD4Tnaive	0
31.644	6.1408	CD4Tem	0
32.5616	0.219644	CD4Treg	0
4.68982	20.5299	CD4Temra	0
-11.5484	9.57647	CD4Tem	0
21.6189	27.2489	CD4Tem	0
-1.72003	-15.4321	CD4Temra	0
5.74454	-8.39031	CD4Tem	0
-5.33493	3.95351	CD4Tem	0
8.55904	-0.800915	CD4Tem	0
20.2821	-4.71086	CD4Tem	0
23.3664	-10.1293	CD4Tem	0
-19.5065	-16.0684	CD4Temra	0
12.3202	-12.6534	CD4Treg	0
28.4281	-11.7489	CD4Tem	0
14.6686	16.2866	CD4Tem	0
11.6106	7.43339	CD4Tem	0
-1.45082	-23.3642	CD4Temra	0
-7.91284	-11.4821	CD4Tcm	0
-16.8148	13.388	CD4Temra	0
11.9395	10.9616	CD4Tem	0
-9.88131	8.60895	CD4Temra	0
1.26817	-1.13088	CD4Tem	0
9.51626	-9.97408	CD4Tem	0
10.6757	-10.1597	CD4Tem	0
-3.41175	14.0974	CD4Tem	0
2.62474	5.76306	CD4Tem	0
3.40251	-7.12515	CD4Tem	0
4.90905	-2.18307	CD4Tem	0
-6.47718	-12.2284	CD4Tnaive	0
32.1802	5.76109	CD4Tem	0
-7.91952	19.7243	CD4Tem	0
6.95964	-12.4517	CD4Tem	0
15.015	11.7326	CD4Tcm	0
14.2233	-24.6478	CD4Temra	0
-8.96914	5.21233	CD4Tem	0
1.61401	6.27968	CD4Tem	0
9.80316	1.04504	CD4Tem	0
-20.0192	6.9727	CD4Tnaive	0
16.0585	2.94952	CD4Tem	0
21.8782	20.8609	CD4Tem	0
-34.5833	-9.7755	CD4Tnaive	0
-19.4747	-6.57462	CD4Tnaive	0
-0.448563	-7.22368	CD4Temra	0
37.5053	-1.85029	CD4Treg	0
-17.2307	-2.48482	CD4Tnaive	0
9.1393	10.1792	CD4Tem	0
-6.94525	13.6493	CD4Tem	0
3.01147	-0.954828	CD4Tem	0
21.0935	-1.06469	CD4Tem	0
-5.33063	28.2292	CD4Tem	0
-13.4133	13.7157	CD4Temra	0
-1.79932	-3.82486	CD4Tcm	0
6.45754	-6.24373	CD4Tem	0
-29.0669	-17.1035	CD4Tnaive	0
11.6963	22.4644	CD4Tem	0
11.7142	26.8923	CD4Tem	0
17.3683	-11.8674	CD4Tem	0
19.7743	4.21247	CD4Tem	0
-4.80608	16.042	CD4Tem	0
-0.800746	-5.89012	CD4Tcm	0
-37.9756	-2.78178	CD4Tnaive	0
-7.53934	-19.0144	CD4Temra	0
7.889	14.8171	CD4Tem	0
24.3196	0.0187693	CD4Tem	0
27.3819	-21.2676	CD4Tnaive	0
23.4682	12.1622	CD4Tem	0
23.3113	-4.60366	CD4Tem	0
-35.6244	10.7158	CD4Tnaive	0
16.5766	-21.7856	CD4Tnaive	0
-26.6956	-3.08788	CD4Tnaive	0
-15.2356	-20.312	CD4Temra	0
7.1017	-1.06373	CD4Tem	0
13.1378	-20.5342	CD4Treg	0
11.9448	29.8824	CD4Tem	0
2.25672	-2.6175	CD4Tcm	0
4.14955	-17.2975	CD4Temra	0
-11.8298	-6.3316	CD4Tnaive	0
13.8614	12.5116	CD4Tnaive	0
5.23749	-6.39783	CD4Tcm	0
-14.3166	-4.76653	CD4Tcm	0
15.8358	-17.3159	CD4Treg	0
-24.2874	-27.7814	CD4Temra	0
1.13565	5.56914	CD4Treg	0
4.35115	22.5798	CD4Tem	0
-24.4748	5.70496	CD4Tnaive	0
-13.8788	-21.4181	CD4Temra	0
-2.93642	-6.45732	CD4Tcm	0
-10.9743	-1.43834	CD4Tcm	0
6.23537	5.03309	CD4Tem	0
6.156	9.8148	CD4Tem	0
-13.8533	-31.4755	CD4Temra	0
-9.96137	20.8176	CD4Tem	0
29.0921	2.29343	CD4Tcm	0
2.6297	-21.0489	CD4Temra	0
-2.24748	18.531	CD4Tem	0
5.8811	-9.72844	CD4Tem	0
-9.79343	-6.23589	CD4Tem	0
12.4095	-8.77431	CD4Tem	0
-11.1294	-31.0994	CD4Temra	0
1.68549	18.4625	CD4Tem	0
-15.3896	-0.717778	CD4Tnaive	0
-26.5663	-3.12796	CD4Tnaive	0
-29.2412	8.75442	CD4Tnaive	0
32.2244	6.37217	CD4Tem	0
-0.375638	0.117709	CD4Tem	0
-8.07805	-30.839	CD4Temra	0
10.9784	29.2325	CD4Tem	0
20.4557	6.0496	CD4Tem	0
14.9236	-5.98944	CD4Tem	0
-2.90613	-25.6897	CD4Temra	0
24.6323	1.50892	CD4Tem	0
-21.4823	11.6941	CD4Temra	0
-12.7635	-18.569	CD4Temra	0
11.2154	-14.1233	CD4Tnaive	0
-16.155	12.9502	CD4Temra	0
-10.4821	20.3078	CD4Tem	0
21.4353	4.22073	CD4Tem	0
-14.4783	-19.6599	CD4Temra	0
26.1537	19.9306	CD4Tem	0
16.6671	8.56001	CD4Tem	0
-32.3338	-3.99572	CD4Tnaive	0
-11.8364	5.01916	CD4Temra	0
26.9931	6.86802	CD4Tem	0
20.3596	28.0272	CD4Tem	0
37.3881	-1.19856	CD4Treg	0
18.3022	-14.9407	CD4Tem	0
12.0739	18.4879	CD4Tcm	0
-8.06567	-1.57096	CD4Temra	0
12.1128	7.18807	CD4Tem	0
11.5488	-16.7363	CD4Tem	0
30.7612	12.0577	CD4Tem	0
36.578	-5.19071	CD4Treg	0
9.17955	21.3693	CD4Tem	0
-22.6998	-12.8643	CD4Tnaive	0
-3.89996	-8.27707	CD4Tcm	0
4.83031	14.3774	CD4Tem	0
15.1828	-9.90903	CD4Tem	0
-10.8472	-9.16317	CD4Tnaive	0
-20.0783	-17.9097	CD4Temra	0
34.8217	11.4766	CD4Tem	0
8.82897	4.78555	CD4Tem	0
-23.7838	12.7508	CD4Temra	0
23.3504	0.652017	CD4Tem	0
29.2908	2.25578	CD4Tcm	0
19.6252	-22.2185	CD4Tnaive	0
4.60142	-6.28429	CD4Tem	0
19.0551	-9.58707	CD4Tem	0
20.974	28.4663	CD4Tem	0
-7.1645	0.161101	CD4Temra	0
-15.5139	-4.61818	CD4Tnaive	0
0.826838	0.180847	CD4Tem	0
-38.7995	-3.03621	CD4Tnaive	0
40.8621	-7.43218	CD4Treg	0
8.67558	-12.5938	CD4Tem	0
0.624489	-17.3086	CD4Temra	0
-10.1211	20.684	CD4Tem	0
-11.7292	-10.0853	CD4Tcm	0
6.00842	5.19767	CD4Tem	0
-4.23666	-21.2736	CD4Temra	0
36.2014	10.125	CD4Tem	0
11.921	27.3858	CD4Tem	0
-12.2264	11.9602	CD4Temra	0
32.6438	-4.9187	CD4Treg	0
27.7038	-11.6807	CD4Treg	0
10.8907	-26.6598	CD4Tcm	0
28.2699	-3.9283	CD4Tem	0
25.2896	0.350683	CD4Tem	0
16.4541	-2.45095	CD4Tem	0
-4.9102	-22.5542	CD4Temra	0
28.3068	-20.531	CD4Tcm	0
-25.5343	-7.29813	CD4Tnaive	0
15.8929	2.46926	CD4Tem	0
-8.96285	5.3623	CD4Tem	0
-10.006	-3.67802	CD4Tcm	0
-28.8061	5.75391	CD4Tnaive	0
2.644	-2.53247	CD4Tem	0
-10.4866	-18.3593	CD4Temra	0
-20.4917	7.1957	CD4Tnaive	0
-7.47837	10.9977	CD4Temra	0
-28.3552	-12.1574	CD4Tnaive	0
-35.5173	7.74131	CD4Tnaive	0
-8.20715	2.23129	CD4Tem	0
4.1311	14.7615	CD4Tcm	0
-22.6337	-23.0567	CD4Tnaive	0
27.71	16.0995	CD4Tem	0
-31.4457	-2.39707	CD4Tnaive	0
-30.0311	3.57566	CD4Tnaive	0
7.40058	10.6092	CD4Tem	0
-16.9614	14.8759	CD4Temra	0
-3.69713	27.2967	CD4Tem	0
0.711608	17.6157	CD4Tem	0
31.181	15.3431	CD4Tem	0
-3.61987	-24.8425	CD4Temra	0
-13.4924	-29.4487	CD4Temra	0
-5.33584	-22.6218	CD4Temra	0
6.34002	18.4516	CD4Tem	0
0.218332	-26.3783	CD4Temra	0
7.18716	0.71962	CD4Tem	0
-4.69974	-0.501498	CD4Tem	0
17.0046	10.3687	CD4Tem	0
-11.086	-4.91917	CD4Tcm	0
23.1034	-5.0254	CD4Tem	0
8.11402	-29.7423	CD4Temra	0
17.6292	7.47121	CD4Tem	0
37.0004	-14.4896	CD4Treg	0
-6.04142	16.0488	CD4Tem	0
-39.486	2.4897	CD4Tnaive	0
12.026	24.609	CD4Tem	0
-4.87531	-17.6959	CD4Temra	0
-5.77587	31.2554	CD4Tem	0
36.6029	9.21888	CD4Tem	0
23.7373	16.8744	CD4Tem	0
5.8613	19.8396	CD4Temra	0
-6.14759	-11.4914	CD4Tcm	0
-13.733	-0.353511	CD4Tnaive	0
-15.5376	-19.7768	CD4Temra	0
15.2426	0.914147	CD4Tem	0
29.8837	-5.65848	CD4Treg	0
-3.33944	-1.52751	CD4Tem	0
-23.5667	-15.235	CD4Tnaive	0
1.11282	-3.2344	CD4Tem	0
10.3608	-1.01114	CD4Tem	0
18.8541	24.1456	CD4Tem	0
23.0733	7.32031	CD4Tem	0
-5.17571	11.7821	CD4Temra	0
-28.9104	-0.940265	CD4Tnaive	0
-21.1507	-12.5853	CD4Tnaive	0
-23.7951	12.7288	CD4Temra	0
-36.5728	8.78998	CD4Tnaive	0
3.74764	-15.7395	CD4Tem	0
6.2102	0.538048	CD4Tem	0
6.37722	-15.1619	CD4Tem	0
-17.3486	-7.18557	CD4Tnaive	0
8.62106	2.94272	CD4Tem	0
-17.8727	1.52129	CD4Tnaive	0
19.9294	-24.1614	CD4Tnaive	0
-12.0505	16.8483	CD4Temra	0
-2.87764	4.05189	CD4Tem	0
-27.178	14.5404	CD4Tnaive	0
-25.2736	15.6329	CD4Temra	0
-6.49753	24.2797	CD4Tem	0
-21.1364	-21.0781	CD4Tnaive	0
17.2611	2.2321	CD4Tem	0
-7.50787	23.9482	CD4Tem	0
-10.9328	-23.0373	CD4Temra	0
8.80209	4.61311	CD4Tem	0
-13.5741	-18.2218	CD4Tcm	0
-2.70035	-27.6385	CD4Temra	0
2.10007	34.8187	CD4Tem	0
-8.21455	23.0712	CD4Tem	0
38.1634	-7.25531	CD4Treg	0
-17.5186	-22.655	CD4Temra	0
-1.59517	33.2356	CD4Tem	0
-0.0285193	-30.7896	CD4Temra	0
-7.8319	8.6611	CD4Temra	0
8.78275	14.7311	CD4Tem	0
7.06212	27.2618	CD4Tem	0
-14.7912	-7.36796	CD4Treg	0
0.72688	-2.88204	CD4Tem	0
-3.25871	6.80211	CD4Temra	0
19.4386	-1.19028	CD4Tem	0
-1.71473	-9.9605	CD4Tem	0
-4.02862	-8.49218	CD4Tem	0
-18.3797	-20.2019	CD4Tnaive	0
-16.8594	14.018	CD4Temra	0
11.3759	4.94846	CD4Tem	0
12.5596	20.3222	CD4Tem	0
-5.67342	5.61669	CD4Tnaive	0
12.8433	-2.44876	CD4Tem	0
20.3272	22.2025	CD4Tem	0
-0.389876	34.7865	CD4Tem	0
-8.79075	-17.8563	CD4Temra	0
24.5725	4.90171	CD4Treg	0
-7.36999	2.60368	CD4Temra	0
14.9416	15.6867	CD4Tem	0
21.6369	-17.4085	CD4Tnaive	0
11.7788	25.0682	CD4Tem	0
18.2222	20.2677	CD4Tem	0
-39.4007	2.43411	CD4Tnaive	0
12.9541	20.3083	CD4Tem	0
-13.8077	8.58742	CD4Temra	0
-18.483	8.59125	CD4Temra	0
-0.0195958	25.1205	CD4Tem	0
-12.5741	6.35102	CD4Temra	0
3.73028	-32.0486	CD4Temra	0
2.27517	-28.2771	CD4Temra	0
10.417	7.48935	CD4Tem	0
14.6014	11.7319	CD4Tcm	0
3.62368	3.88476	CD4Tem	0
-11.2717	-12.2514	CD4Tnaive	0
32.0015	3.37422	CD4Tem	0
-15.1827	10.4241	CD4Temra	0
-14.1867	4.16275	CD4Temra	0
13.4104	-19.6846	CD4Treg	0
-1.67745	1.74994	CD4Tcm	0
21.978	20.9736	CD4Tem	0
-14.0405	3.51355	CD4Temra	0
-1.61623	4.85587	CD4Temra	0
-6.15721	-5.93317	CD4Tem	0
16.7623	-6.3785	CD4Tem	0
11.7077	-10.282	CD4Tem	0
-30.9592	-5.05038	CD4Tnaive	0
19.9158	21.6051	CD4Tem	0
27.172	-20.7156	CD4Treg	0
-9.18292	31.4763	CD4Tem	0
4.34124	2.72362	CD4Tem	0
-8.49942	4.93947	CD4Tem	0
-24.8898	5.17329	CD4Tnaive	0
13.3155	-14.249	CD4Tem	0
-14.0462	-28.9582	CD4Temra	0
-11.1302	4.10106	CD4Temra	0
-35.8034	3.65389	CD4Tnaive	0
-5.71287	-11.072	CD4Temra	0
19.0292	15.4803	CD4Tem	0
-18.2506	-6.44467	CD4Tnaive	0
-1.62241	-19.1363	CD4Temra	0
2.57608	-2.72025	CD4Treg	0
-17.919	3.08599	CD4Tnaive	0
-29.6908	-10.4282	CD4Tnaive	0
32.8426	-5.99209	CD4Treg	0
-4.12676	-8.5357	CD4Tnaive	0
-37.6251	-0.37002	CD4Tnaive	0
7.60459	16.9252	CD4Tem	0
-0.807539	-30.1919	CD4Temra	0
-0.0122575	5.09374	CD4Tem	0
-5.59292	9.49169	CD4Tem	0
-16.7129	-17.4821	CD4Tcm	0
15.6783	-23.6868	CD4Tcm	0
26.2113	6.28505	CD4Tem	0
-1.56261	22.5484	CD4Temra	0
9.29592	14.9297	CD4Tem	0
-0.21781	26.5255	CD4Tem	0
-17.4699	-15.8409	CD4Tnaive	0
15.2031	32.9419	CD4Tem	0
2.16032	-31.1767	CD4Temra	0
-1.04754	3.06221	CD4Tem	0
-33.0609	-3.41967	CD4Tnaive	0
25.5355	10.5052	CD4Tem	0
8.53023	15.7075	CD4Tem	0
-2.86841	-26.0333	CD4Temra	0
-4.05442	-7.37837	CD4Tcm	0
9.63723	-24.7865	CD4Temra	0
-0.0815782	15.994	CD4Temra	0
-7.58295	-22.9261	CD4Temra	0
15.0007	29.2022	CD4Tem	0
17.956	-12.0538	CD4Tem	0
14.6463	-7.00568	CD4Treg	0
-6.16849	19.5276	CD4Tem	0
0.370502	-4.32978	CD4Tem	0
9.53455	27.2131	CD4Tem	0
26.2536	-12.4185	CD4Treg	0
-0.0694825	-5.93449	CD4Temra	0
9.29274	4.77416	CD4Tem	0
18.9437	22.5292	CD4Tem	0
6.11355	15.0868	CD4Tem	0
24.3077	0.344312	CD4Tem	0
12.5841	21.019	CD4Tem	0
5.8244	2.78064	CD4Tem	0
-2.61514	-26.3484	CD4Temra	0
0.0261197	16.2153	CD4Temra	0
7.25047	13.1089	CD4Tem	0
-2.18923	32.6135	CD4Tem	0
22.2155	-17.7593	CD4Tnaive	0
5.72813	-12.0935	CD4Tem	0
-29.1275	12.6103	CD4Temra	0
24.9852	-15.014	CD4Tnaive	0
-19.9988	17.8033	CD4Tem	0
24.4666	1.95527	CD4Tem	0
-21.2281	9.59966	CD4Temra	0
-2.52995	-27.5147	CD4Temra	0
-3.68606	-9.21529	CD4Tcm	0
-0.222727	-30.7667	CD4Temra	0
10.0721	24.9097	CD4Tem	0
-14.368	29.8575	CD4Tem	0
13.9075	1.43521	CD4Tem	0
9.58484	-10.0474	CD4Treg	0
4.86873	10.7915	CD4Temra	0
4.2295	36.7249	CD4Tem	0
34.1562	-4.36726	CD4Treg	0
0.564285	-29.421	CD4Temra	0
4.23295	-22.3293	CD4Temra	0
-12.6217	-2.26476	CD4Temra	0
-36.9341	7.87282	CD4Tnaive	0
-28.215	-9.50161	CD4Tnaive	0
-4.23786	2.94938	CD4Tnaive	0
20.1623	18.0844	CD4Tem	0
-21.2047	-0.634888	CD4Tnaive	0
-26.6311	-3.46833	CD4Tnaive	0
5.14472	33.8513	CD4Tem	0
2.54499	37.0084	CD4Treg	0
18.214	28.0412	CD4Tem	0
-23.0776	-28.1178	CD4Temra	0
-10.6522	-16.9104	CD4Temra	0
0.76431	0.165965	CD4Tem	0
12.8231	-12.8814	CD4Treg	0
19.9802	-23.9005	CD4Tcm	0
25.9601	3.38244	CD4Tem	0
17.5314	26.9241	CD4Tem	0
8.35134	11.0651	CD4Tem	0
-6.53096	-27.3985	CD4Temra	0
-26.0088	5.66619	CD4Tnaive	0
-0.783934	2.9206	CD4Tem	0
-26.0752	9.34265	CD4Tnaive	0
11.9233	8.80004	CD4Tem	0
15.6842	-1.68508	CD4Tem	0
-14.1455	-10.6068	CD4Tcm	0
28.8721	5.39508	CD4Tem	0
16.7897	25.8856	CD4Tem	0
23.2663	6.92067	CD4Treg	0
-24.8951	-1.09685	CD4Tnaive	0
-2.40828	-26.3002	CD4Temra	0
-12.3221	-27.4847	CD4Temra	0
29.7082	3.06797	CD4Tem	0
5.12197	26.8746	CD4Tem	0
-7.48786	-3.42663	CD4Temra	0
17.9032	28.0472	CD4Tem	0
-19.7542	-24.8421	CD4Temra	0
8.94328	1.24312	CD4Tem	0
31.3067	-12.6838	CD4Treg	0
6.22397	-29.6259	CD4Temra	0
30.6964	-1.32907	CD4Tem	0
34.6901	-11.3449	CD4Treg	0
9.84926	11.9837	CD4Tem	0
-11.9643	16.1467	CD4Temra	0
36.1417	10.3067	CD4Tem	0
8.83667	8.86461	CD4Tem	0
-10.3736	5.03981	CD4Temra	0
-14.6593	6.27063	CD4Temra	0
16.8453	17.7621	CD4Tem	0
3.21547	-10.778	CD4Tem	0
-4.49179	-6.92632	CD4Tem	0
-8.79255	19.6626	CD4Tem	0
14.1046	12.363	CD4Tnaive	0
-15.414	-14.4294	CD4Tnaive	0
12.9731	26.7188	CD4Tem	0
-7.8247	-29.0298	CD4Temra	0
-16.9504	-19.3198	CD4Temra	0
10.7018	-11.4149	CD4Tem	0
16.3178	-18.3429	CD4Treg	0
34.3437	8.01753	CD4Tem	0
6.00158	17.393	CD4Tem	0
-15.5261	-12.6781	CD4Tcm	0
-37.5191	-10.7084	CD4Tnaive	0
29.4589	4.40309	CD4Tem	0
3.44463	-7.98655	CD4Tem	0
-24.008	-24.5155	CD4Temra	0
19.0698	24.0551	CD4Tem	0
-35.2657	0.533846	CD4Tnaive	0
35.1448	7.53219	CD4Tem	0
-9.40912	-7.16087	CD4Tnaive	0
-35.552	-8.82015	CD4Tnaive	0
18.7838	10.6603	CD4Tem	0
26.3496	-7.13783	CD4Tem	0
26.5016	-5.70575	CD4Tem	0
-5.25434	-6.88308	CD4Tcm	0
22.0224	-5.86315	CD4Tem	0
6.29039	27.0416	CD4Treg	0
1.75416	14.0524	CD4Tem	0
21.5371	-2.49257	CD4Tem	0
21.218	-16.2027	CD4Tem	0
20.4599	0.134544	CD4Tem	0
-26.4643	-11.945	CD4Tnaive	0
9.44188	30.9366	CD4Tem	0
26.5608	-0.214737	CD4Tem	0
30.1668	13.0683	CD4Tem	0
26.6104	25.0869	CD4Tem	0
-26.39	-8.04514	CD4Tnaive	0
-31.3081	-9.69402	CD4Tnaive	0
-29.1461	-9.53103	CD4Tnaive	0
5.48047	-3.09511	CD4Tem	0
34.6798	-12.5895	CD4Treg	0
-0.352425	-14.0775	CD4Temra	0
23.1388	7.48985	CD4Tem	0
-1.79475	23.9907	CD4Tem	0
-3.2187	-32.1602	CD4Temra	0
13.5899	27.8781	CD4Tem	0
5.8746	-0.683595	CD4Tem	0
12.3768	1.81085	CD4Tem	0
16.3006	17.489	CD4Tem	0
12.8368	-22.8487	CD4Treg	0
-9.65893	10.6963	CD4Temra	0
13.337	-17.9923	CD4Treg	0
28.7438	6.74847	CD4Tem	0
14.9216	12.2014	CD4Tcm	0
-9.20701	27.5194	CD4Tem	0
37.4366	2.43174	CD4Treg	0
19.8713	2.44111	CD4Tem	0
-1.02302	3.11199	CD4Tem	0
-13.8578	28.9197	CD4Tem	0
29.3018	2.26673	CD4Tcm	0
26.5717	6.85349	CD4Tem	0
-25.6416	-23.5059	CD4Temra	0
36.6521	-5.42585	CD4Treg	0
25.9777	1.47327	CD4Tem	0
-21.2872	-1.45066	CD4Tnaive	0
26.8485	-0.677839	CD4Treg	0
19.3474	27.052	CD4Tem	0
19.2268	-1.43977	CD4Tem	0
28.2312	-2.64944	CD4Tem	0
-36.8396	-6.85995	CD4Tnaive	0
-19.0256	17.8359	CD4Tem	0
8.52812	5.5364	CD4Tem	0
29.8369	9.80237	CD4Tem	0
-17.6027	-30.1949	CD4Temra	0
11.5833	-26.3227	CD4Tem	0
16.1284	-6.5671	CD4Tem	0
26.1029	15.6067	CD4Tem	0
38.4404	-12.7013	CD4Treg	0
17.1799	-12.0727	CD4Tem	0
-32.9116	-8.45566	CD4Tnaive	0
27.8134	-4.32957	CD4Tem	0
-40.1585	-4.32933	CD4Tnaive	0
33.421	-6.87703	CD4Tem	0
5.99918	2.57479	CD4Tem	0
20.9121	4.02216	CD4Tem	0
21.7898	8.8481	CD4Tem	0
-14.2756	-0.107661	CD4Tnaive	0
-22.9618	-2.61851	CD4Tnaive	0
6.21314	13.2789	CD4Tem	0
-6.70505	-34.9661	CD4Tnaive	0
30.7243	12.117	CD4Tem	0
33.4812	13.171	CD4Tem	0
25.2161	17.3706	CD4Tem	0
25.4643	4.0787	CD4Tem	0
19.3527	19.6049	CD4Tem	0
17.067	-13.713	CD4Tem	0
2.32648	10.451	CD4Tem	0
-21.6925	1.68776	CD4Tnaive	0
28.3351	-5.274	CD4Tem	0
2.01606	-28.8762	CD4Temra	0
2.84873	-11.1196	CD4Temra	0
-3.97001	21.5388	CD4Temra	0
-21.4009	11.4409	CD4Temra	0
-18.1823	8.64808	CD4Temra	0
24.5829	-16.6027	CD4Tem	0
1.02159	4.21987	CD4Tem	0
1.07092	-11.2886	CD4Tem	0
-1.12625	7.0308	CD4Tem	0
21.5956	1.89827	CD4Tem	0
11.6919	26.1796	CD4Tem	0
9.72613	-0.983191	CD4Tem	0
23.4233	-9.45519	CD4Tem	0
-30.9784	14.4033	CD4Tnaive	0
20.2222	-20.7739	CD4Tnaive	0
17.2447	12.8737	CD4Tem	0
-7.89924	25.2661	CD4Tem	0
23.3076	1.66896	CD4Tem	0
-28.9631	-9.11717	CD4Tnaive	0
-23.8342	-2.04251	CD4Tnaive	0
4.6895	17.5106	CD4Tem	0
-0.375875	-11.1989	CD4Temra	0
17.1173	5.92112	CD4Tem	0
36.8267	-9.40478	CD4Treg	0
14.5904	15.5079	CD4Tem	0
34.8584	-1.21546	CD4Treg	0
32.506	-8.00516	CD4Treg	0
8.02917	34.1835	CD4Tem	0
13.7969	-9.15104	CD4Tem	0
0.664835	21.7258	CD4Tem	0
-6.87699	-5.27633	CD4Tnaive	0
-18.8181	10.8142	CD4Tnaive	0
25.4391	10.191	CD4Tem	0
20.9655	16.8555	CD4Tem	0
-19.4051	5.04261	CD4Tnaive	0
33.4008	-3.24364	CD4Treg	0
-16.4082	7.17713	CD4Temra	0
27.171	10.8293	CD4Tem	0
-3.45583	22.7262	CD4Tem	0
19.8244	4.19945	CD4Tem	0
30.7645	13.1839	CD4Tem	0
-12.7108	-5.09377	CD4Temra	0
36.219	3.56638	CD4Treg	0
17.217	12.9543	CD4Tem	0
32.0121	-9.62323	CD4Treg	0
33.2293	-9.03118	CD4Treg	0
15.6229	-1.91441	CD4Tem	0
22.7518	2.49651	CD4Tem	0
-11.4193	19.3258	CD4Tem	0
26.9361	-7.77548	CD4Tem	0
-12.5332	-29.666	CD4Temra	0
-14.3357	29.7911	CD4Tem	0
-30.7633	2.95002	CD4Tnaive	0
-9.23776	-12.357	CD4Tnaive	0
-5.06655	8.0026	CD4Tem	0
5.97766	7.91318	CD4Tem	0
-26.2741	14.5238	CD4Tnaive	0
-28.7944	12.976	CD4Tnaive	0
26.1985	-3.36785	CD4Treg	0
-9.77256	-10.8541	CD4Tnaive	0
-8.0082	33.7618	CD4Tem	0
27.4655	-21.1875	CD4Tcm	0
-2.38775	33.0596	CD4Tem	0
0.964079	13.383	CD4Tem	0
-36.0985	3.47505	CD4Tnaive	0
24.6494	-8.88294	CD4Tem	0
14.512	14.1068	CD4Tcm	0
-23.5387	-1.2105	CD4Tnaive	0
15.8237	7.9449	CD4Tem	0
7.01711	17.3078	CD4Tem	0
-20.6244	-23.0622	CD4Temra	0
-28.0784	9.10057	CD4Tnaive	0
28.2099	1.40409	CD4Treg	0
27.1563	7.69765	CD4Tem	0
34.3674	-10.0296	CD4Treg	0
28.0326	17.1379	CD4Tem	0
8.81204	-1.01702	CD4Tem	0
5.97422	11.6856	CD4Tem	0
33.6071	8.43231	CD4Tem	0
22.545	-17.739	CD4Tnaive	0
-0.563535	-2.9745	CD4Treg	0
-21.2484	-22.0301	CD4Temra	0
15.7378	3.63447	CD4Tem	0
2.28611	-7.85513	CD4Tem	0
-39.6792	0.180613	CD4Tnaive	0
32.6894	6.77018	CD4Tem	0
-25.463	4.27697	CD4Tnaive	0
18.533	25.0339	CD4Tem	0
-4.05324	32.6814	CD4Tem	0
-21.5213	-5.89293	CD4Tnaive	0
7.36303	33.9294	CD4Tem	0
5.82305	11.5388	CD4Tem	0
7.21125	10.6193	CD4Tem	0
-27.3347	-7.11526	CD4Tnaive	0
-12.9218	-13.5075	CD4Tcm	0
22.9627	-8.40709	CD4Tem	0
38.8999	-3.89738	CD4Treg	0
24.9218	-16.8831	CD4Tem	0
-6.44061	9.91066	CD4Temra	0
26.1629	-5.45746	CD4Tem	0
27.8643	14.0348	CD4Tem	0
32.2754	-9.33156	CD4Treg	0
21.1259	15.9345	CD4Tem	0
27.6846	13.8781	CD4Tem	0
-10.7145	3.96766	CD4Temra	0
2.19707	-31.3725	CD4Temra	0
-3.44389	14.8033	CD4Tem	0
12.1387	-5.44074	CD4Tem	0
8.02624	18.115	CD4Tem	0
-29.9073	8.69783	CD4Tnaive	0
-4.75559	4.52929	CD4Treg	0
13.7445	-14.9607	CD4Tcm	0
0.807422	-2.2481	CD4Tcm	0
16.606	-18.5275	CD4Tcm	0
-20.0947	-24.8281	CD4Temra	0
-4.84033	7.43462	CD4Temra	0
-30.2507	-6.11956	CD4Tnaive	0
2.28798	34.1765	CD4Tem	0
18.7912	-0.901785	CD4Tem	0
14.2239	20.8273	CD4Tem	0
24.9574	-15.4358	CD4Tnaive	0
10.7339	-14.9947	CD4Tem	0
20.2431	-20.2733	CD4Tnaive	0
5.17173	-11.2567	CD4Tem	0
8.39955	6.93232	CD4Tem	0
27.0517	10.3017	CD4Tem	0
34.8135	-13.3335	CD4Treg	0
-21.6191	15.0406	CD4Temra	0
29.0169	2.50172	CD4Tnaive	0
-1.85952	9.42705	CD4Tem	0
21.7037	-21.7255	CD4Tnaive	0
8.47375	29.9213	CD4Tem	0
-38.6537	7.95129	CD4Temra	0
11.049	-26.7625	CD4Tnaive	0
-9.72976	15.6585	CD4Tem	0
3.74296	6.63127	CD4Treg	0
32.6714	11.6959	CD4Tem	0
32.0312	6.37375	CD4Tem	0
29.2821	12.0783	CD4Tem	0
-35.1266	8.38391	CD4Tnaive	0
20.1374	-18.5981	CD4Treg	0
28.0875	-1.99776	CD4Tem	0
35.3326	-5.61915	CD4Tem	0
24.6318	17.3703	CD4Tem	0
-3.64377	-12.2224	CD4Tcm	0
32.221	15.5284	CD4Tem	0
22.7781	-7.50635	CD4Tem	0
20.3867	-13.908	CD4Tem	0
17.7388	11.5295	CD4Tem	0
16.6956	27.3295	CD4Tem	0
4.24175	10.0969	CD4Tem	0
-3.60521	-16.0414	CD4Temra	0
22.2621	-1.3623	CD4Tem	0
-5.16934	-25.268	CD4Temra	0
11.0959	29.0377	CD4Tem	0
15.4352	27.9953	CD4Tem	0
26.6873	-20.1009	CD4Treg	0
36.9257	2.50181	CD4Treg	0
25.3242	-6.01319	CD4Tem	0
30.0469	13.5763	CD4Tem	0
13.3698	-0.963371	CD4Tem	0
10.8818	-1.50565	CD4Tem	0
17.7616	2.40308	CD4Tem	0
-21.307	19.7157	CD4Tem	0
-41.2471	-2.4361	CD4Tnaive	0
-28.0278	-22.7699	CD4Tnaive	0
-20.157	18.7919	CD4Tem	0
-38.7842	6.52298	CD4Tnaive	0
4.46321	0.658054	CD4Tem	0
28.9103	-2.2043	CD4Treg	0
1.30142	23.7936	CD4Tem	0
8.88948	-11.9617	CD4Tem	0
-11.8164	1.49156	CD4Temra	0
29.3668	12.1538	CD4Tcm	0
24.5764	3.88067	CD4Tem	0
12.9721	29.4823	CD4Tem	0
-11.7599	-0.918477	CD4Tnaive	0
30.832	13.2522	CD4Tem	0
8.36698	-4.89553	CD4Tem	0
18.4767	18.911	CD4Tem	0
24.6253	0.494886	CD4Tem	0
38.2732	-9.86649	CD4Treg	0
25.9179	-9.00199	CD4Tem	0
27.756	8.96002	CD4Tem	0
25.32	10.3341	CD4Tem	0
-33.0023	10.474	CD4Tnaive	0
20.2109	15.782	CD4Tem	0
35.5624	-11.316	CD4Treg	0
8.80815	2.4265	CD4Tem	0
27.852	6.61654	CD4Tem	0
33.855	6.49945	CD4Tem	0
25.9086	4.94671	CD4Tem	0
26.6584	14.572	CD4Tem	0
-25.1395	-21.9589	CD4Temra	0
-4.49628	14.7863	CD4Tem	0
26.6816	-4.68845	CD4Tem	0
-5.65295	5.62295	CD4Tnaive	0
-37.2335	5.68629	CD4Tnaive	0
-12.4043	18.0325	CD4Temra	0
-3.31556	24.0568	CD4Tem	0
38.3758	-5.58324	CD4Treg	0
-16.449	-12.2967	CD4Tnaive	0
-5.52068	-7.23362	CD4Tem	0
10.9515	0.896255	CD4Tem	0
24.1158	10.4175	CD4Tem	0
13.962	12.0254	CD4Tnaive	0
27.361	7.55509	CD4Tem	0
18.618	27.5207	CD4Tem	0
13.1311	2.61813	CD4Tem	0
-19.5795	11.8985	CD4Temra	0
0.743503	-1.40386	CD4Tem	0
22.4397	5.84087	CD4Tem	0
18.0914	2.64939	CD4Tem	0
3.68917	-24.4147	CD4Temra	0
15.7981	7.35787	CD4Tem	0
23.2288	12.8399	CD4Tem	0
26.5858	9.68416	CD4Tem	0
39.6043	-10.5918	CD4Treg	0
10.1579	-0.00554011	CD4Tem	0
19.9221	18.8223	CD4Tem	0
11.8128	-2.78701	CD4Tem	0
-13.6189	-1.26083	CD4Tcm	0
30.6589	-19.01	CD4Treg	0
4.46732	7.99742	CD4Tem	0
4.10778	19.7431	CD4Tem	0
-19.769	-22.4545	CD4Temra	0
-32.8663	12.6358	CD4Tnaive	0
-17.1577	16.3177	CD4Temra	0
36.3748	-10.2039	CD4Treg	0
18.1581	1.56171	CD4Tem	0
-39.4027	-1.49877	CD4Tnaive	0
22.9759	-16.3483	CD4Treg	0
34.5733	7.07413	CD4Tem	0
36.296	-9.14453	CD4Tem	0
8.3828	31.8275	CD4Tem	0
15.9174	7.89825	CD4Tem	0
-5.36311	-16.7253	CD4Temra	0
9.75527	8.82465	CD4Tem	0
-5.56297	17.075	CD4Tem	0
-25.8642	7.78557	CD4Tnaive	0
-21.2169	13.0158	CD4Tnaive	0
26.3491	-3.36768	CD4Tem	0
26.7829	-7.6016	CD4Tem	0
-22.6242	-2.3587	CD4Tnaive	0
29.5685	7.58071	CD4Tem	0
13.4021	30.7813	CD4Tem	0
-16.6552	-7.25166	CD4Tnaive	0
18.7771	22.8346	CD4Tem	0
16.4253	25.6198	CD4Tem	0
32.1926	12.4551	CD4Tem	0
22.4158	0.808019	CD4Tem	0
10.8723	32.893	CD4Tem	0
4.78462	-0.71728	CD4Tem	0
41.0253	-10.6178	CD4Treg	0
19.4957	25.6142	CD4Tem	0
-8.36255	-24.7518	CD4Temra	0
9.05337	-13.4122	CD4Tem	0
10.6719	14.8302	CD4Tem	0
-37.6516	-8.99886	CD4Tnaive	0
17.2228	-18.044	CD4Tnaive	0
32.4168	-9.30145	CD4Treg	0
20.2519	22.6257	CD4Tem	0
5.97189	-3.2504	CD4Tem	0
31.1193	10.8045	CD4Tem	0
4.86932	4.92766	CD4Tem	0
22.1558	-13.0389	CD4Tem	0
25.6131	25.8246	CD4Treg	0
6.40415	10.0497	CD4Tem	0
12.6849	-3.58671	CD4Tem	0
-38.7903	-5.23973	CD4Tnaive	0
27.2095	6.72104	CD4Tem	0
-8.78178	-25.1538	CD4Temra	0
20.5011	-0.252851	CD4Tem	0
24.6867	-7.0268	CD4Tem	0
-0.214042	-4.45553	CD4Tem	0
15.6368	5.25414	CD4Tem	0
4.98891	20.5119	CD4Tem	0
16.1765	-4.19076	CD4Tem	0
20.9165	-3.3799	CD4Tem	0
19.9147	-13.6618	CD4Tem	0
-16.0631	-14.7635	CD4Tcm	0
-3.35824	-16.1563	CD4Temra	0
20.2246	-6.77732	CD4Tem	0
-37.1757	-10.3224	CD4Tnaive	0
23.701	-0.4819	CD4Tem	0
12.0115	29.7334	CD4Tem	0
39.7622	-6.4242	CD4Treg	0
-10.602	26.969	CD4Tem	0
31.1736	-16.1663	CD4Treg	0
-24.0798	-24.7634	CD4Temra	0
25.1731	-15.4389	CD4Tnaive	0
9.39157	31.5496	CD4Tem	0
24.8278	17.028	CD4Tem	0
25.2234	-11.6649	CD4Tem	0
24.435	0.253019	CD4Tem	0
9.96769	28.3837	CD4Tem	0
22.4566	-14.6397	CD4Tem	0
24.2825	4.94208	CD4Tem	0
23.7973	-0.852754	CD4Tem	0
33.1636	-6.64906	CD4Tem	0
-22.866	1.57972	CD4Tnaive	0
29.4912	8.92138	CD4Tem	0
12.7618	5.16654	CD4Tem	0
15.7505	26.0574	CD4Tem	0
-2.83784	4.01007	CD4Tem	0
0.049522	31.9908	CD4Tem	0
20.517	23.7653	CD4Tem	0
-13.9603	29.3735	CD4Tem	0
4.32268	24.8889	CD4Tem	0
1.19765	28.8178	CD4Tem	0
-21.6668	-22.6328	CD4Temra	0
-18.7398	-27.7376	CD4Temra	0
-21.0753	-14.3556	CD4Tnaive	0
1.63303	-11.2892	CD4Tem	0
25.482	6.68202	CD4Tem	0
-9.62196	27.0278	CD4Tem	0
13.441	-25.1321	CD4Temra	0
8.28418	34.0979	CD4Tem	0
-19.4255	17.1396	CD4Tem	0
-13.8407	-21.2957	CD4Temra	0
1.02541	-13.0704	CD4Temra	0
25.193	-8.61308	CD4Tem	0
11.5824	-8.82521	CD4Tem	0
28.4219	-21.3788	CD4Treg	0
-15.4554	-26.9446	CD4Tnaive	0
9.0962	19.3847	CD4Tem	0
22.038	-15.7419	CD4Tem	0
-22.7344	-1.19329	CD4Tnaive	0
1.60442	31.4697	CD4Tem	0
-14.0485	-4.33929	CD4Tnaive	0
-40.7223	2.67856	CD4Tnaive	0
18.4304	2.4172	CD4Tem	0
30.4881	11.6597	CD4Tem	0
28.3819	-17.7068	CD4Treg	0
11.4532	-8.57985	CD4Tem	0
-14.3722	29.8785	CD4Tem	0
10.2032	-1.56124	CD4Tem	0
14.3962	-11.0668	CD4Tem	0
18.7868	19.3595	CD4Tem	0
3.50703	20.652	CD4Tem	0
-25.0858	-0.953657	CD4Tnaive	0
21.5719	-5.47065	CD4Tem	0
-38.2452	-2.43694	CD4Tnaive	0
21.5635	-6.63161	CD4Tem	0
18.4512	-11.6973	CD4Tem	0
27.1484	6.07932	CD4Tem	0
-19.3801	5.81797	CD4Temra	0
30.3686	7.43745	CD4Tem	0
-27.2527	-17.2827	CD4Tnaive	0
-24.395	0.64918	CD4Tnaive	0
11.7697	-15.2762	CD4Tem	0
9.0644	7.2353	CD4Tem	0
6.73596	-0.565771	CD4Tem	0
26.1709	8.27891	CD4Tem	0
-14.5205	30.5252	CD4Tem	0
38.4302	-2.53201	CD4Treg	0
26.9008	12.4402	CD4Tem	0
20.0508	-4.636	CD4Tem	0
-28.6887	13.249	CD4Tnaive	0
6.90017	-3.21031	CD4Tem	0
15.4088	-9.83812	CD4Tem	0
-17.891	11.0172	CD4Tem	0
-39.5629	6.21978	CD4Tnaive	0
2.18052	0.912177	CD4Tem	0
5.8487	14.8598	CD4Tem	0
28.0527	16.2507	CD4Tem	0
29.2278	-13.4246	CD4Treg	0
-0.369624	8.07721	CD4Tem	0
-15.9676	-11.7311	CD4Tnaive	0
32.4444	-14.3507	CD4Treg	0
-13.9323	6.72396	CD4Temra	0
26.8805	-4.33157	CD4Tem	0
35.0954	6.69369	CD4Tem	0
1.62723	-3.95537	CD4Tem	0
3.83452	-10.3381	CD4Tem	0
13.4466	-15.1689	CD4Treg	0
24.0625	-2.26225	CD4Tem	0
25.2097	4.72028	CD4Tem	0
15.757	25.6904	CD4Tem	0
18.7623	-11.8469	CD4Tem	0
11.9203	26.5569	CD4Tem	0
25.31	17.1502	CD4Tem	0
-6.71331	29.8851	CD4Tem	0
18.3958	-1.33247	CD4Tem	0
-13.6542	7.07993	CD4Temra	0
14.7181	14.0394	CD4Tcm	0
19.1953	8.31282	CD4Tem	0
7.10971	1.8754	CD4Tem	0
14.9749	7.77888	CD4Tem	0
-38.1192	-9.00478	CD4Tnaive	0
20.942	-15.3328	CD4Tem	0
-16.1543	-9.38395	CD4Tnaive	0
8.17495	24.6292	CD4Tem	0
22.7896	18.1064	CD4Tem	0
32.398	4.34005	CD4Treg	0
4.83806	-20.8013	CD4Temra	0
9.58606	26.0895	CD4Tem	0
4.16283	-11.7273	CD4Tem	0
28.6139	10.3138	CD4Tem	0
25.7249	13.2329	CD4Tem	0
27.7823	-1.71829	CD4Tem	1
13.2782	5.52226	CD4Tem	0
-17.8816	10.8387	CD4Tem	0
26.0427	2.71511	CD4Tem	0
22.1303	19.6499	CD4Tem	0
28.2721	-18.1272	CD4Treg	0
-23.526	-0.749588	CD4Tnaive	0
18.9212	18.6305	CD4Tem	1
17.4503	22.6451	CD4Tem	0
-32.4055	1.99356	CD4Tnaive	0
-33.7663	12.0106	CD4Tnaive	0
20.4285	15.6102	CD4Tem	0
-30.8852	-10.3445	CD4Tnaive	0
17.7218	-18.0713	CD4Tnaive	0
25.6779	2.97992	CD4Tem	1
-17.9093	3.4544	CD4Temra	0
20.7246	3.16653	CD4Temra	0
24.5289	-3.57062	CD4Tem	0
8.27923	24.673	CD4Tem	0
21.2402	-22.3631	CD4Tnaive	0
15.7914	14.67	CD4Tem	0
-33.9699	10.7159	CD4Tnaive	0
25.9679	20.2298	CD4Tem	0
25.6711	3.87493	CD4Tem	0
36.6523	-2.76303	CD4Treg	0
-17.8699	-16.4538	CD4Tnaive	0
-23.5592	15.6307	CD4Temra	0
-28.1051	9.94842	CD4Tnaive	0
-13.2039	2.72444	CD4Temra	0
23.6612	-12.1715	CD4Tem	0
33.1499	-8.46783	CD4Treg	0
-21.4893	-17.6292	CD4Temra	0
40.8525	-6.4198	CD4Treg	1
10.933	14.6747	CD4Tem	0
-36.2759	7.47202	CD4Tnaive	0
-33.4215	9.73908	CD4Tnaive	0
-34.6897	7.04018	CD4Tnaive	0
20.1648	-19.5052	CD4Tem	0
-17.7559	-9.5534	CD4Tnaive	0
5.80221	25.9301	CD4Tem	0
24.7288	4.04923	CD4Tem	0
-25.1753	11.2082	CD4Tnaive	0
27.493	12.901	CD4Tem	0
-12.2172	-33.8858	CD4Temra	0
13.1638	-10.8844	CD4Tem	0
24.8887	3.79987	CD4Tem	0
-23.2635	0.839236	CD4Tnaive	0
-5.94694	30.004	CD4Tem	0
-35.0962	11.8045	CD4Tnaive	0
10.3015	21.3244	CD4Tem	0
7.52053	26.8963	CD4Tem	0
-3.19503	19.9649	CD4Tem	0
-21.839	15.787	CD4Tem	0
17.8911	14.0807	CD4Tem	0
-1.99316	-0.480785	CD4Tem	0
-19.2135	15.9832	CD4Tem	0
28.8774	8.47186	CD4Tem	0
3.92642	16.185	CD4Tem	0
-35.3418	10.7931	CD4Tnaive	0
28.0665	12.3561	CD4Tem	0
31.0347	-2.21871	CD4Treg	0
22.1461	16.3589	CD4Tem	0
17.9513	15.5506	CD4Tem	0
-24.0776	4.15068	CD4Tnaive	0
7.46601	-10.8903	CD4Tem	0
10.7393	19.2105	CD4Tem	0
7.89188	-5.99268	CD4Tem	0
5.6698	19.7688	CD4Tem	0
-29.0075	12.5993	CD4Tnaive	0
-22.1662	-22.3665	CD4Temra	0
-26.5429	11.3613	CD4Temra	0
-18.3994	0.464906	CD4Tnaive	0
1.28128	15.07	CD4Temra	0
5.01593	17.2687	CD4Tcm	0
18.2928	10.8351	CD4Tem	0
28.9633	3.70159	CD4Tem	0
1.25828	17.0966	CD4Tem	0
30.0973	-2.69267	CD4Tem	0
-26.4233	14.6586	CD4Temra	0
10.1254	6.78201	CD4Tem	0
29.9443	1.48634	CD4Treg	0
-26.7182	15.1962	CD4Temra	0
-34.4798	6.48326	CD4Tnaive	0
-25.3894	11.5599	CD4Tnaive	0
-23.5699	15.4174	CD4Temra	0
-25.4587	15.985	CD4Tnaive	0
29.6241	-15.7809	CD4Treg	0
-1.68052	12.1441	CD4Tnaive	0
15.6238	1.2144	CD4Tem	0
15.5119	17.1202	CD4Tem	0
8.58941	-29.0349	CD4Temra	0
21.7483	20.8162	CD4Tem	0
-0.107201	-21.1821	CD4Temra	0
26.5825	12.5666	CD4Tem	0
-37.0914	-13.4286	CD4Tnaive	0
0.857807	-1.139	CD4Treg	0
-6.30846	-11.2746	CD4Temra	0
-35.616	11.0628	CD4Tcm	1
23.72	8.09008	CD4Tem	0
31.3637	7.91349	CD4Tem	0
-2.10416	-8.79757	CD4Tcm	0
-30.9586	-0.642206	CD4Tnaive	0
-17.7494	1.21695	CD4Tnaive	0
-23.0158	9.46536	CD4Temra	0
10.4167	28.5033	CD4Tem	0
15.4874	-12.2474	CD4Tem	0
-23.8889	7.33293	CD4Tnaive	0
-35.9465	9.00633	CD4Tnaive	1
4.81494	11.4133	CD4Temra	0
-24.8681	16.8105	CD4Temra	0
-9.13703	29.5228	CD4Tem	0
17.0979	13.7921	CD4Tem	0
22.6261	16.7485	CD4Tem	0
-21.9977	-17.8192	CD4Temra	0
14.127	20.1414	CD4Tem	0
25.8129	3.78768	CD4Tem	0
-33.6518	-3.58899	CD4Tnaive	0
26.3853	2.35691	CD4Tem	0
31.7055	-6.2354	CD4Treg	0
29.39	-14.4328	CD4Treg	0
21.1447	14.4685	CD4Tem	0
-11.9115	0.631143	CD4Tem	0
-24.859	15.3356	CD4Tnaive	0
-17.636	13.4527	CD4Temra	0
-28.4436	8.67018	CD4Tnaive	0
18.0016	0.63454	CD4Tem	0
-27.157	14.568	CD4Tnaive	0
34.476	-0.71627	CD4Treg	0
-5.82463	6.4959	CD4Tnaive	0
21.8727	-12.3387	CD4Tem	0
-1.34991	-33.5934	CD4Temra	0
-0.265047	10.841	CD4Tnaive	0
11.5204	17.0986	CD4Tem	0
8.58262	-16.1119	CD4Tem	0
-3.521	19.5744	CD4Tem	0
2.11092	16.9014	CD4Tem	0
-24.4607	15.9996	CD4Temra	0
4.87918	11.217	CD4Temra	0
20.6727	5.85751	CD4Tem	0
-39.525	-8.97034	CD4Tnaive	0
-28.1039	-18.919	CD4Tnaive	0
7.16809	1.75682	CD4Tem	0
35.1889	-12.405	CD4Treg	1
-1.30601	11.8926	CD4Tnaive	0
23.9888	0.621184	CD4Tem	0
3.23537	24.6219	CD4Tem	0
16.5189	-14.1281	CD4Tem	0
37.3914	-3.32702	CD4Treg	0
18.1577	-14.1894	CD4Tem	0
12.9085	19.6937	CD4Tcm	0
-2.71302	25.0074	CD4Tem	0
24.5483	2.78121	CD4Tcm	0
-18.1751	-11.3399	CD4Tnaive	0
-33.1483	3.79773	CD4Tnaive	0
-27.6902	4.1713	CD4Tnaive	0
[truncated: 41,078 more rows]

## Sheet: Fig. 4a
UMAP_1	UMAP_2	subtype
7.13546	-1.61487	Treg_SELL
7.30084	0.32678	Treg_ISG
6.74745	-1.92119	Treg_SELL
5.2932	-2.54194	Treg_SELL
6.43154	-0.439151	Treg_SELL
7.03072	-0.223523	Treg_SELL
4.87089	-2.04706	Treg_SELL
6.92687	-0.469112	Treg_SELL
5.48686	-1.57958	Treg_SELL
5.4645	-2.13972	Treg_SELL
6.22655	-2.53267	Treg_SELL
5.41057	-2.15283	Treg_SELL
5.38326	-2.62626	Treg_SELL
5.14348	-1.84611	Treg_SELL
7.55884	-0.621101	Treg_SELL
5.32509	-2.26044	Treg_SELL
6.5766	-1.2111	Treg_SELL
4.72284	-2.85807	Treg_SELL
5.04339	-2.09151	Treg_SELL
5.77882	-1.29708	Treg_SELL
7.2929	0.344875	Treg_SELL
5.49054	-2.45025	Treg_SELL
6.11999	-1.19448	Treg_SELL
5.16696	-1.6255	Treg_SELL
6.26644	-2.01986	Treg_SELL
7.78186	-1.11717	Treg_SELL
6.85547	-2.12866	Treg_SELL
6.76173	-0.534977	Treg_SELL
4.76783	-2.8093	Treg_SELL
7.14169	-0.0201371	Treg_SELL
4.57926	-2.14957	Treg_SELL
7.08216	-0.896478	Treg_SELL
7.20564	-2.17336	Treg_SELL
4.61639	-1.36999	Treg_SELL
7.7191	-1.45183	Treg_SELL
7.26288	-0.0736931	Treg_SELL
6.48968	-0.288698	Treg_SELL
6.06467	-1.30671	Treg_SELL
6.41047	-0.863552	Treg_SELL
6.43564	-0.803454	Treg_SELL
8.00412	-0.166007	Treg_SELL
6.68558	-1.08004	Treg_SELL
6.95674	-1.76663	Treg_SELL
6.10324	-2.67643	Treg_SELL
6.5562	-0.624334	Treg_SELL
7.73763	-1.17997	Treg_SELL
6.22825	-0.824776	Treg_SELL
6.01984	-0.654833	Treg_SELL
6.3663	-2.55421	Treg_SELL
5.84028	-1.91557	Treg_SELL
7.12275	-2.20145	Treg_SELL
7.13495	-0.810958	Treg_SELL
7.09349	-1.94384	Treg_SELL
6.17315	-1.58348	Treg_SELL
4.85287	-2.46852	Treg_SELL
6.92438	-2.48346	Treg_SELL
5.66453	-2.45704	Treg_SELL
7.15498	-1.10113	Treg_SELL
5.4284	-1.6057	Treg_SELL
5.28132	-2.32714	Treg_SELL
6.97552	-0.645439	Treg_SELL
6.02318	-1.44094	Treg_SELL
7.91353	-0.586746	Treg_SELL
6.08965	-1.75637	Treg_SELL
7.30574	-1.06031	Treg_SELL
4.74851	-1.98387	Treg_SELL
5.03993	-2.76434	Treg_SELL
6.7844	-1.31225	Treg_SELL
6.55155	-1.7147	Treg_SELL
6.33512	-2.17854	Treg_SELL
7.52489	-0.950391	Treg_SELL
4.88005	-2.3943	Treg_SELL
5.20531	-2.61354	Treg_SELL
6.13212	-2.30199	Treg_SELL
6.70237	-0.864908	Treg_SELL
7.75822	-1.45796	Treg_SELL
5.55217	-1.34224	Treg_SELL
5.86713	-2.30772	Treg_SELL
6.55535	0.126366	Treg_SELL
5.57792	-2.95291	Treg_SELL
7.24051	-0.198333	Treg_SELL
6.95376	-2.03015	Treg_SELL
6.24932	-0.982288	Treg_SELL
5.78265	-1.97188	Treg_SELL
5.51295	-1.6684	Treg_SELL
6.19114	-1.25926	Treg_SELL
5.46055	-2.06581	Treg_SELL
5.63313	-2.16041	Treg_SELL
6.02473	-1.64562	Treg_SELL
5.99491	-1.48679	Treg_SELL
7.3526	-0.159412	Treg_SELL
6.91115	-1.96021	Treg_SELL
5.60119	-1.79579	Treg_SELL
7.00829	-1.94974	Treg_SELL
6.32218	-1.99298	Treg_SELL
6.59487	-2.14353	Treg_SELL
4.91346	-1.71501	Treg_SELL
5.19333	-2.68329	Treg_SELL
7.92486	-1.12831	Treg_SELL
6.30878	-2.01155	Treg_SELL
5.96896	-1.16538	Treg_SELL
7.10638	-0.303059	Treg_SELL
7.41268	-0.0120512	Treg_SELL
7.26787	-1.83662	Treg_SELL
4.70598	-2.10386	Treg_SELL
7.10774	-1.58778	Treg_SELL
5.70497	-1.28522	Treg_SELL
8.75564	0.342825	Treg_SELL
6.85162	-0.357018	Treg_SELL
7.18912	-0.670661	Treg_SELL
8.49252	-0.736816	Treg_SELL
4.89932	-2.86352	Treg_SELL
2.09149	3.27632	Treg_SELL
5.99629	-0.467315	Treg_SELL
7.44817	-1.03928	Treg_SELL
7.35729	0.0740502	Treg_SELL
6.6541	-0.0625123	Treg_SELL
6.63461	-0.47926	Treg_SELL
7.99542	-0.509185	Treg_SELL
8.37784	-0.66508	Treg_SELL
6.88055	-0.417028	Treg_SELL
8.67558	0.142338	Treg_SELL
7.86036	0.399674	Treg_SELL
9.35479	0.70637	Treg_SELL
8.92684	-0.316527	Treg_SELL
8.76885	0.778747	Treg_SELL
8.9537	-0.244125	Treg_SELL
6.85393	-0.142428	Treg_SELL
6.8174	-0.599848	Treg_SELL
7.73664	-0.728527	Treg_SELL
6.63119	-0.377485	Treg_SELL
8.85113	0.692936	Treg_SELL
8.7077	-0.282202	Treg_SELL
7.89502	-0.571895	Treg_SELL
8.45001	-0.0854585	Treg_SELL
8.03338	-0.569995	Treg_SELL
8.21135	0.118361	Treg_SELL
7.46939	-0.402964	Treg_SELL
9.15054	0.655733	Treg_SELL
9.09899	0.0722327	Treg_SELL
8.98921	0.882463	Treg_SELL
8.70035	-0.599166	Treg_SELL
8.31327	-0.317398	Treg_SELL
8.8924	-0.208034	Treg_SELL
7.83962	-0.0509414	Treg_SELL
6.55212	-0.411263	Treg_SELL
9.24336	0.488598	Treg_SELL
8.77233	-0.336402	Treg_SELL
2.33449	3.14509	Treg_SELL
6.51667	-1.63112	Treg_SELL
7.42592	-0.399562	Treg_SELL
5.89909	-2.59957	Treg_SELL
6.84999	-2.59394	Treg_SELL
7.34985	-1.24713	Treg_SELL
7.10631	-1.85234	Treg_SELL
7.64896	-1.1646	Treg_SELL
7.85142	-0.783894	Treg_SELL
7.46244	-1.24173	Treg_SELL
7.33943	-0.82046	Treg_SELL
7.43162	-1.36069	Treg_SELL
7.30111	-1.29899	Treg_SELL
9.47839	1.30361	Treg_SELL
9.23806	1.70723	Treg_SELL
9.22563	1.76956	Treg_SELL
8.96179	0.869307	Treg_SELL
9.16089	0.803378	Treg_SELL
9.44632	1.02476	Treg_SELL
9.43075	1.40006	Treg_SELL
9.29484	0.720645	Treg_SELL
8.37492	1.37213	Treg_SELL
9.26835	1.59007	Treg_SELL
9.60819	1.11569	Treg_SELL
9.14951	1.77966	Treg_SELL
9.24404	1.41777	Treg_SELL
8.9905	1.66892	Treg_SELL
9.21314	1.73661	Treg_SELL
8.9898	1.35981	Treg_SELL
9.4687	1.28892	Treg_SELL
4.51133	-2.47759	Treg_ISG
6.80781	-1.43787	Treg_SELL
8.33681	0.754184	Treg_SELL
9.19462	0.786218	Treg_SELL
9.54388	1.5151	Treg_SELL
8.14563	1.18618	Treg_SELL
9.69601	0.999285	Treg_SELL
8.70176	0.626809	Treg_SELL
8.42923	0.343977	Treg_SELL
9.37994	1.20007	Treg_SELL
-4.69156	2.04149	Treg_TNFRSF9
-4.29267	4.09858	Treg_TNFRSF9
-5.04373	1.72651	Treg_TNFRSF9
-2.76026	-0.67927	Treg_ISG
-2.44469	-1.099	Treg_ISG
-2.09028	-1.37089	Treg_ISG
-4.45455	3.55213	Treg_TNFRSF9
1.36693	3.62189	Treg_LAG3
1.4257	3.47276	Treg_LAG3
0.954396	-4.01238	Treg_ISG
-3.39618	-0.918122	Treg_ISG
-1.49328	-1.85614	Treg_ISG
-2.00998	-1.10788	Treg_ISG
-4.16182	3.42917	Treg_TNFRSF9
0.390041	4.2258	Treg_LAG3
0.361227	4.24063	Treg_LAG3
-4.24383	1.32629	Treg_TNFRSF9
-3.11973	-0.45896	Treg_ISG
-4.60901	0.511605	Treg_TNFRSF9
-1.44256	-2.56308	Treg_ISG
-2.36318	-0.646154	Treg_ISG
0.833834	-2.61018	Treg_ISG
-4.1998	3.31293	Treg_TNFRSF9
-3.75275	-0.635872	Treg_TNFRSF9
-4.80545	1.15201	Treg_TNFRSF9
-0.712813	-3.03553	Treg_ISG
-4.10883	3.21606	Treg_ISG
-1.06047	-3.60327	Treg_ISG
-2.48275	-2.05646	Treg_TNFRSF9
-1.50178	2.08896	Treg_TNFRSF9
-1.65478	-0.659816	Treg_ISG
-5.05708	1.43739	Treg_TNFRSF9
-1.86254	-2.82875	Treg_ISG
-0.619288	-3.32991	Treg_ISG
-4.3171	3.34042	Treg_TNFRSF9
-1.67087	2.34237	Treg_TNFRSF9
-1.87397	-2.95774	Treg_TNFRSF9
-4.13564	1.68617	Treg_TNFRSF9
-3.87277	3.52444	Treg_TNFRSF9
-1.46562	-3.40771	Treg_ISG
-4.93076	2.13752	Treg_TNFRSF9
0.867921	-0.631129	Treg_ISG
-4.21129	3.58407	Treg_TNFRSF9
-3.11932	-0.168644	Treg_TNFRSF9
-5.00179	1.35316	Treg_TNFRSF9
-4.22555	3.65944	Treg_TNFRSF9
-4.63009	2.87253	Treg_TNFRSF9
-4.46396	0.0430623	Treg_TNFRSF9
-4.40345	3.30312	Treg_TNFRSF9
-1.94911	-1.33748	Treg_ISG
-3.79844	1.7299	Treg_TNFRSF9
1.72145	-3.0972	Treg_ISG
1.88434	-1.09396	Treg_ISG
3.26594	-2.48695	Treg_ISG
2.78517	-1.97016	Treg_ISG
2.64145	-2.4101	Treg_ISG
3.04679	-1.99861	Treg_ISG
1.56053	3.38112	Treg_LAG3
1.71424	3.34946	Treg_LAG3
1.43234	3.52049	Treg_LAG3
1.58396	3.59461	Treg_LAG3
1.42217	3.47148	Treg_LAG3
1.55029	2.95994	Treg_LAG3
0.118473	-2.84254	Treg_ISG
2.00437	-3.93469	Treg_ISG
1.55006	3.60451	Treg_LAG3
1.30497	3.69148	Treg_LAG3
1.24711	3.34726	Treg_LAG3
1.35405	-1.79858	Treg_ISG
-1.90243	-2.33472	Treg_ISG
-1.18494	-1.75493	Treg_ISG
-1.81784	1.72379	Treg_TNFRSF9
-1.58125	-1.68059	Treg_ISG
-3.73998	-2.87033	Treg_ISG
-0.769969	-0.557274	Treg_ISG
-0.839409	-2.22678	Treg_ISG
0.0773102	-2.78187	Treg_ISG
-1.12894	-2.36176	Treg_ISG
0.840715	-1.27362	Treg_ISG
-4.20331	0.335938	Treg_TNFRSF9
-0.36996	-3.22334	Treg_ISG
-1.68585	1.58468	Treg_TNFRSF9
-1.19394	-1.63873	Treg_ISG
-1.07526	-1.84575	Treg_ISG
-1.07588	-2.0673	Treg_ISG
-1.40996	-1.55205	Treg_ISG
-1.77498	0.399709	Treg_TNFRSF9
-0.178851	-2.43183	Treg_ISG
1.07666	-0.809003	Treg_ISG
1.02333	-2.78573	Treg_ISG
-1.00922	-2.33767	Treg_ISG
-0.651123	-3.16798	Treg_ISG
-0.48056	-1.419	Treg_ISG
0.860408	-3.82495	Treg_ISG
-0.554513	-2.93979	Treg_ISG
-0.143723	-1.49094	Treg_ISG
-1.77075	4.22591	Treg_TNFRSF9
-0.0181314	-2.19904	Treg_ISG
-0.865608	-2.59546	Treg_ISG
0.731305	-2.37182	Treg_ISG
-0.636796	-2.83841	Treg_ISG
-1.33164	0.628712	Treg_ISG
-0.255042	-0.661885	Treg_ISG
-1.60821	-3.20806	Treg_ISG
-0.661877	-0.181177	Treg_ISG
-2.83818	-0.726052	Treg_TNFRSF9
1.52944	-3.0462	Treg_ISG
-2.54923	-1.85656	Treg_ISG
-0.339947	-0.735289	Treg_ISG
-0.858421	-1.16506	Treg_ISG
-2.3642	-1.36963	Treg_ISG
-1.7447	1.56553	Treg_TNFRSF9
2.1637	-1.93898	Treg_ISG
0.410113	-1.49025	Treg_ISG
1.06186	-2.04782	Treg_ISG
2.19866	-1.54331	Treg_TNFRSF9
-0.932976	-1.32213	Treg_ISG
-0.445799	-2.36631	Treg_ISG
1.46131	-1.78258	Treg_ISG
2.18833	-2.87033	Treg_ISG
-0.931347	-0.119125	Treg_ISG
-1.46106	-2.47948	Treg_ISG
0.0408708	2.91157	Treg_LAG3
-1.50685	-1.3667	Treg_ISG
-2.9929	1.00461	Treg_TNFRSF9
-2.53801	2.56452	Treg_TNFRSF9
-0.665336	-0.547532	Treg_ISG
1.05932	-0.36092	Treg_ISG
-2.12767	3.32884	Treg_TNFRSF9
1.01836	-3.0354	Treg_ISG
-0.660479	-0.815035	Treg_ISG
0.248166	0.165643	Treg_ISG
-1.10265	-1.20937	Treg_ISG
-1.55072	0.44128	Treg_TNFRSF9
0.575523	-0.249436	Treg_ISG
-2.5476	-0.309684	Treg_TNFRSF9
-0.487108	-1.06377	Treg_ISG
1.70986	-2.92345	Treg_ISG
-1.57488	-1.52016	Treg_ISG
1.18036	-3.37436	Treg_ISG
-1.76017	2.03913	Treg_TNFRSF9
0.00320706	-0.201753	Treg_ISG
-1.08058	-0.681476	Treg_ISG
-1.52315	-0.876785	Treg_ISG
-0.452984	-3.0129	Treg_ISG
-1.3463	-2.64663	Treg_ISG
1.5272	-2.46886	Treg_ISG
0.437248	-1.9929	Treg_ISG
2.3181	-2.4585	Treg_ISG
-0.574027	-0.264526	Treg_ISG
-2.27559	-1.29135	Treg_ISG
-0.363551	0.0977725	Treg_ISG
1.08828	-1.56891	Treg_ISG
0.221943	-2.99419	Treg_ISG
0.171119	-2.36617	Treg_ISG
0.702246	0.189687	Treg_ISG
0.150372	-1.4647	Treg_ISG
0.0589157	-0.383579	Treg_ISG
-1.3674	-0.78717	Treg_ISG
-0.35584	-0.36382	Treg_ISG
-0.945648	-2.4731	Treg_ISG
-2.86926	-2.2712	Treg_ISG
0.377492	-0.514494	Treg_ISG
-3.36845	-1.54208	Treg_ISG
-0.525821	-2.883	Treg_ISG
-2.15887	-1.02188	Treg_ISG
-1.35956	-0.180002	Treg_ISG
0.319026	-0.971459	Treg_ISG
0.171576	-1.51098	Treg_ISG
-3.61456	5.80025	Treg_TNFRSF9
-2.80713	-0.0650483	Treg_ISG
-0.512128	-1.47975	Treg_ISG
0.292258	-0.576743	Treg_ISG
1.72938	-1.67955	Treg_ISG
1.08542	-1.20778	Treg_ISG
1.0491	-3.36102	Treg_ISG
-3.47851	1.85109	Treg_TNFRSF9
-0.771484	0.547255	Treg_ISG
0.952768	-1.42839	Treg_ISG
-1.23939	-1.64478	Treg_ISG
-1.29614	1.877	Treg_TNFRSF9
1.7417	-3.17924	Treg_ISG
-1.4165	-1.91677	Treg_ISG
-1.99708	2.84437	Treg_TNFRSF9
-1.25371	0.277137	Treg_ISG
-0.443756	-2.41602	Treg_ISG
-3.5883	-0.347692	Treg_TNFRSF9
1.90288	-1.55326	Treg_ISG
1.02709	-2.21171	Treg_ISG
-3.94074	0.0474888	Treg_TNFRSF9
0.212083	-2.98456	Treg_ISG
-3.20119	-2.99411	Treg_ISG
-1.78073	-0.0734179	Treg_ISG
-0.740498	-0.654187	Treg_ISG
8.00763	1.35577	Treg_ISG
-0.797926	-1.93686	Treg_ISG
-0.161762	-1.74319	Treg_TNFRSF9
0.904991	-3.60777	Treg_ISG
1.7848	-3.43643	Treg_ISG
-1.85486	1.34845	Treg_TNFRSF9
0.133026	-3.22623	Treg_ISG
-1.31812	-2.82424	Treg_ISG
-0.975655	5.22243	Treg_MKI67
-0.896101	2.6321	Treg_LAG3
0.954217	-2.84989	Treg_ISG
-0.652671	1.34144	Treg_TNFRSF9
-0.0845922	-0.979323	Treg_ISG
0.820783	-0.911929	Treg_ISG
-2.54049	2.9796	Treg_TNFRSF9
-0.0716313	-0.868078	Treg_ISG
-0.944907	-1.45014	Treg_ISG
-0.921036	-0.709332	Treg_ISG
-0.696495	0.217895	Treg_ISG
-1.02686	-1.41249	Treg_ISG
-0.277058	-2.37613	Treg_ISG
-1.88863	-0.722607	Treg_ISG
1.87971	-3.46999	Treg_ISG
1.98268	-3.67542	Treg_ISG
1.10784	-1.86463	Treg_ISG
-1.17536	0.362293	Treg_ISG
1.34027	-1.39106	Treg_ISG
-1.57407	-0.398173	Treg_ISG
-0.557567	-0.659916	Treg_ISG
-0.172657	-1.54934	Treg_ISG
-0.904897	-2.25716	Treg_ISG
-3.76961	-1.53317	Treg_ISG
-0.859405	-3.35772	Treg_ISG
-1.53576	-2.60132	Treg_ISG
2.34319	-2.5603	Treg_ISG
-3.70268	-2.19959	Treg_ISG
-4.10349	-0.406826	Treg_TNFRSF9
-3.20442	0.489434	Treg_TNFRSF9
-1.49116	-1.76483	Treg_ISG
-1.32606	-2.765	Treg_ISG
-0.0948338	0.334819	Treg_ISG
3.13324	-2.27796	Treg_ISG
-1.94036	0.789796	Treg_ISG
-3.33097	-2.2512	Treg_ISG
-4.00695	-2.88151	Treg_ISG
0.613704	-1.79078	Treg_ISG
-3.30063	1.63858	Treg_TNFRSF9
-1.29482	-1.60432	Treg_ISG
-0.872551	-0.271486	Treg_ISG
1.33741	-3.95448	Treg_ISG
-0.0638587	-2.15923	Treg_ISG
-1.33275	0.576583	Treg_ISG
-1.34509	1.71907	Treg_TNFRSF9
-1.72092	-0.0456388	Treg_ISG
0.546456	-3.10521	Treg_ISG
-3.84817	4.2132	Treg_TNFRSF9
-4.1814	-0.518	Treg_TNFRSF9
-1.66001	-1.59357	Treg_ISG
-2.26135	-0.249397	Treg_ISG
0.162003	0.0815107	Treg_ISG
-1.88503	-1.42741	Treg_ISG
-1.25687	-1.65971	Treg_ISG
-1.81235	-1.30321	Treg_ISG
-1.52967	-2.36079	Treg_ISG
-0.711367	-0.769455	Treg_ISG
-2.01008	4.34638	Treg_TNFRSF9
-0.272798	-2.03694	Treg_ISG
-3.45406	-0.278987	Treg_TNFRSF9
-0.714399	-0.470228	Treg_ISG
-0.0752154	-0.0816401	Treg_ISG
1.71589	-1.57619	Treg_ISG
-0.534605	-1.28624	Treg_ISG
-0.0120381	0.191036	Treg_ISG
-0.363242	-1.63792	Treg_ISG
-1.33291	-2.56645	Treg_ISG
-0.439519	-0.773997	Treg_ISG
-1.64989	-1.59587	Treg_ISG
0.117728	-1.50659	Treg_ISG
0.419224	-1.13897	Treg_ISG
-2.7612	0.832961	Treg_TNFRSF9
-0.791804	-2.75846	Treg_ISG
-0.755229	0.186277	Treg_ISG
-0.375052	-0.134053	Treg_ISG
2.25266	-3.13468	Treg_ISG
0.221159	-2.17534	Treg_ISG
0.513975	-2.40816	Treg_ISG
0.466207	3.46351	Treg_LAG3
-0.193596	-0.940684	Treg_ISG
-0.41319	0.712186	Treg_ISG
-3.43007	-0.132876	Treg_TNFRSF9
0.378226	-1.57869	Treg_ISG
0.490603	-1.61889	Treg_ISG
-0.873324	-0.515494	Treg_ISG
-3.74061	-2.25218	Treg_ISG
-0.910183	0.402427	Treg_ISG
-1.1504	-1.14306	Treg_ISG
-3.83897	-0.511321	Treg_TNFRSF9
-2.3777	2.96519	Treg_ISG
0.727912	-4.89055	Treg_ISG
-0.629748	-1.39834	Treg_ISG
-3.33462	-2.989	Treg_ISG
-3.98167	-1.82552	Treg_ISG
0.325376	-0.823814	Treg_ISG
0.870702	-2.49875	Treg_ISG
-0.750871	-0.661883	Treg_ISG
0.0326781	-3.51315	Treg_ISG
-1.74401	0.972664	Treg_ISG
0.482694	-3.70406	Treg_ISG
-0.585666	1.05265	Treg_LAG3
-2.21279	-2.73408	Treg_TNFRSF9
1.36448	-4.16176	Treg_ISG
-2.92792	-1.07096	Treg_TNFRSF9
-0.214381	-2.84335	Treg_ISG
-0.293777	-1.06707	Treg_ISG
-0.953356	-2.91556	Treg_ISG
-1.37757	-0.115048	Treg_ISG
-0.327492	0.535191	Treg_ISG
-0.0243082	-2.98644	Treg_ISG
-1.4666	-3.0867	Treg_ISG
0.729542	-3.95721	Treg_ISG
0.709817	-0.259516	Treg_ISG
-0.474612	-1.08574	Treg_ISG
-0.322449	-0.364635	Treg_ISG
-1.6535	-1.30991	Treg_ISG
-0.453119	-0.495053	Treg_ISG
1.73638	-3.78856	Treg_ISG
1.07296	-2.46019	Treg_ISG
1.14493	3.73731	Treg_LAG3
-3.61763	-2.49043	Treg_ISG
0.565453	-2.28408	Treg_ISG
-0.333691	-2.92371	Treg_ISG
0.0700669	-1.42077	Treg_ISG
-1.41921	-0.913776	Treg_ISG
-1.25345	-3.1328	Treg_ISG
-3.52785	-2.43918	Treg_ISG
-2.84926	-0.0602187	Treg_TNFRSF9
-0.805961	0.494196	Treg_ISG
-3.10116	-0.146395	Treg_TNFRSF9
0.37173	-1.43679	Treg_ISG
0.531078	-1.37092	Treg_ISG
0.471549	-2.34319	Treg_ISG
-1.55581	-1.67366	Treg_ISG
-1.26033	-1.52262	Treg_ISG
2.79343	-1.88089	Treg_ISG
-0.291278	-0.416609	Treg_ISG
-0.435822	-0.559748	Treg_ISG
-0.626325	-3.50377	Treg_ISG
0.853511	-1.43535	Treg_ISG
0.879341	-0.943174	Treg_ISG
-2.10735	-0.654022	Treg_ISG
1.90473	-1.07595	Treg_ISG
-0.338877	2.32572	Treg_TNFRSF9
-3.4126	5.57308	Treg_TNFRSF9
-0.305939	-2.03457	Treg_ISG
-0.634343	5.52059	Treg_MKI67
-1.02394	-0.565108	Treg_ISG
-1.23168	-0.191819	Treg_ISG
1.38257	-4.05081	Treg_ISG
0.745872	-0.730928	Treg_ISG
-1.39637	-1.7164	Treg_ISG
1.6033	-1.77604	Treg_ISG
-0.512007	1.72067	Treg_LAG3
-0.119563	-2.12673	Treg_ISG
-0.0215755	-1.03876	Treg_ISG
-4.09331	0.310975	Treg_TNFRSF9
-4.02595	-0.0691295	Treg_TNFRSF9
-1.50336	-3.46343	Treg_ISG
-0.402355	0.351268	Treg_ISG
-0.459326	2.14971	Treg_LAG3
0.0101193	-3.67827	Treg_ISG
0.658284	-2.10049	Treg_ISG
1.09443	-1.57502	Treg_ISG
-3.8329	-1.90818	Treg_ISG
1.07784	-0.987896	Treg_ISG
0.349276	-1.34947	Treg_ISG
-1.6006	-2.30598	Treg_ISG
0.330814	-2.11236	Treg_ISG
-1.779	-1.58862	Treg_ISG
-3.62853	0.929889	Treg_TNFRSF9
-3.45311	-2.06937	Treg_ISG
2.68826	-1.91265	Treg_ISG
-0.341236	-0.899813	Treg_ISG
0.748441	-1.05457	Treg_ISG
-3.13569	2.65644	Treg_TNFRSF9
-2.07395	-1.86737	Treg_ISG
-1.37468	-1.47948	Treg_ISG
-3.15692	-0.966545	Treg_TNFRSF9
-0.159592	-1.65491	Treg_ISG
2.22301	-1.28977	Treg_ISG
-2.57492	-1.47118	Treg_ISG
-1.47858	3.64838	Treg_TNFRSF9
0.415354	-3.60841	Treg_ISG
-1.08685	-2.16961	Treg_ISG
-3.72932	-2.17891	Treg_ISG
-1.03049	-1.79386	Treg_ISG
-0.657827	-2.01416	Treg_ISG
-0.0798016	-2.728	Treg_ISG
0.0204525	-0.622189	Treg_ISG
1.61343	2.5692	Treg_LAG3
-1.73997	-0.37972	Treg_ISG
-0.0799211	-1.04319	Treg_ISG
2.06044	-1.62484	Treg_ISG
-1.449	-1.90417	Treg_TNFRSF9
-1.53129	-1.00521	Treg_ISG
-0.353093	-3.22583	Treg_ISG
1.67479	-2.3557	Treg_ISG
0.688288	3.23463	Treg_LAG3
0.626108	-2.44754	Treg_ISG
-0.150402	-1.92263	Treg_ISG
0.0948699	-1.64142	Treg_ISG
-1.59178	-2.98419	Treg_TNFRSF9
-3.19737	-1.95076	Treg_TNFRSF9
-1.85501	3.06587	Treg_TNFRSF9
-1.74925	-0.152754	Treg_ISG
0.490379	-2.77299	Treg_ISG
0.35063	-2.31389	Treg_ISG
2.74902	-1.82377	Treg_ISG
-1.08398	-0.127475	Treg_ISG
-0.865859	1.48646	Treg_TNFRSF9
-1.04815	-2.64843	Treg_ISG
-0.283548	-0.808709	Treg_ISG
-2.00919	-1.8487	Treg_TNFRSF9
-2.0523	3.21475	Treg_ISG
-0.80064	0.355646	Treg_ISG
-1.2933	-1.60233	Treg_ISG
2.13349	-3.36915	Treg_ISG
0.724974	-1.70023	Treg_ISG
-3.2494	-2.83941	Treg_ISG
-2.12532	-1.4099	Treg_ISG
-2.32346	-0.473379	Treg_ISG
-0.109564	-0.289186	Treg_ISG
-2.91825	-0.587093	Treg_TNFRSF9
0.179728	1.45438	Treg_ISG
1.43954	-3.23966	Treg_ISG
-0.966489	-1.27593	Treg_ISG
3.09821	-2.51344	Treg_ISG
0.622004	-1.11748	Treg_ISG
-0.38658	-1.24262	Treg_ISG
-1.90812	-2.75212	Treg_TNFRSF9
2.81597	-1.74228	Treg_ISG
-2.20556	-1.01718	Treg_TNFRSF9
0.762359	-1.77529	Treg_ISG
-0.825149	5.78734	Treg_MKI67
-1.624	3.08474	Treg_TNFRSF9
-4.13634	-2.04977	Treg_ISG
-1.0273	-0.875171	Treg_ISG
-1.36837	-1.45604	Treg_ISG
-0.817636	-2.89248	Treg_ISG
0.0320574	-0.814477	Treg_ISG
0.400924	-3.81947	Treg_ISG
-1.93484	-1.44167	Treg_ISG
-1.30354	-2.88014	Treg_ISG
-0.805693	1.40579	Treg_ISG
-1.84265	-0.483626	Treg_ISG
-2.38415	0.313895	Treg_ISG
-0.218093	-1.21093	Treg_ISG
-3.54793	-2.98203	Treg_ISG
1.80755	-1.38782	Treg_ISG
-2.61816	4.3685	Treg_TNFRSF9
-1.01506	-0.930674	Treg_ISG
-1.21491	-2.95345	Treg_ISG
0.855843	-2.19632	Treg_ISG
-3.37538	2.09117	Treg_TNFRSF9
-1.67384	-1.39779	Treg_ISG
-1.77355	-1.27732	Treg_ISG
1.44371	-4.63125	Treg_ISG
-4.3785	0.917244	Treg_ISG
1.61667	-4.21146	Treg_ISG
-0.00345495	-0.591496	Treg_ISG
0.786809	-2.93601	Treg_ISG
-0.548316	-1.6467	Treg_ISG
0.61509	-1.00846	Treg_ISG
-1.25706	0.364486	Treg_ISG
0.0721941	1.08205	Treg_ISG
-2.99528	-1.5824	Treg_ISG
-0.910463	-1.66645	Treg_ISG
-3.03333	-0.687831	Treg_TNFRSF9
-0.260738	1.92083	Treg_LAG3
0.665563	-2.79178	Treg_ISG
0.824412	0.155048	Treg_ISG
1.5408	-3.88395	Treg_ISG
-3.9714	-0.286262	Treg_TNFRSF9
2.51155	-2.01425	Treg_ISG
1.34586	-1.66987	Treg_ISG
-0.683261	-1.58319	Treg_ISG
-1.12949	0.0395978	Treg_ISG
1.42822	3.16926	Treg_LAG3
1.44186	3.4501	Treg_LAG3
-0.673309	-2.40735	Treg_ISG
-1.9917	-2.28223	Treg_ISG
-5.06137	1.58914	Treg_TNFRSF9
-4.72677	0.358651	Treg_TNFRSF9
0.306217	-3.4118	Treg_ISG
2.44107	-3.4258	Treg_ISG
1.62005	-4.15463	Treg_ISG
0.183955	-4.05034	Treg_ISG
0.278696	-4.73066	Treg_ISG
2.96958	-1.71349	Treg_ISG
2.7273	-2.27425	Treg_ISG
0.919001	3.27524	Treg_LAG3
1.76647	-4.36543	Treg_ISG
4.28116	-2.56372	Treg_ISG
2.06905	-3.6151	Treg_ISG
3.27088	-2.4028	Treg_ISG
-1.74303	-1.11368	Treg_ISG
0.0284433	-1.60458	Treg_ISG
-1.31934	-2.8732	Treg_ISG
2.12321	-2.76128	Treg_ISG
1.53357	-1.55811	Treg_ISG
-0.0774937	-0.931274	Treg_ISG
-0.966935	0.74757	Treg_ISG
2.10442	-2.72672	Treg_ISG
-0.767674	-0.517423	Treg_ISG
1.02887	-4.08129	Treg_ISG
-0.0949191	3.80968	Treg_TNFRSF9
-3.26824	-1.60183	Treg_ISG
0.166118	-1.54952	Treg_ISG
0.437541	-2.56323	Treg_ISG
-1.54006	-0.0742524	Treg_ISG
0.759638	-2.67522	Treg_ISG
-1.1978	-0.693721	Treg_ISG
-1.36368	1.52295	Treg_TNFRSF9
-0.319779	-0.669249	Treg_ISG
2.17438	-2.79043	Treg_ISG
-1.509	2.61919	Treg_ISG
-0.400962	-0.450433	Treg_ISG
1.16203	-2.04941	Treg_ISG
6.52088	-0.338433	Treg_ISG
0.00517628	-1.57646	Treg_ISG
0.0865748	-1.3163	Treg_TNFRSF9
2.40559	-2.30177	Treg_ISG
-0.0533965	-0.50249	Treg_ISG
2.34069	-3.20747	Treg_ISG
-2.53565	-2.37477	Treg_ISG
-0.860848	-0.411166	Treg_ISG
-0.0160338	-2.03169	Treg_ISG
2.10979	-3.16845	Treg_ISG
1.01352	1.76675	Treg_ISG
-2.50024	-1.66474	Treg_ISG
-0.471256	-0.637755	Treg_ISG
-0.175744	-0.438737	Treg_ISG
0.887923	0.0398502	Treg_ISG
2.02967	-3.58234	Treg_ISG
1.40975	-3.86359	Treg_ISG
-1.35429	0.316262	Treg_ISG
2.03649	-3.31851	Treg_ISG
2.19593	-3.12737	Treg_ISG
0.264926	-0.680003	Treg_ISG
0.369728	-1.57255	Treg_ISG
1.56047	-2.80176	Treg_ISG
-3.14474	-2.16364	Treg_ISG
-1.77991	-0.496269	Treg_ISG
1.94158	-3.52565	Treg_ISG
1.95463	-3.49797	Treg_ISG
2.46122	-2.75808	Treg_ISG
1.96389	-3.75451	Treg_ISG
0.113084	-0.508776	Treg_ISG
2.47356	-2.21082	Treg_ISG
1.61376	-2.73586	Treg_ISG
-2.03495	2.53493	Treg_TNFRSF9
-3.14243	-2.52421	Treg_ISG
-0.113708	-0.309305	Treg_ISG
1.76231	-2.51164	Treg_ISG
3.63708	-1.77958	Treg_ISG
1.74268	-2.81087	Treg_ISG
-0.515594	-3.33687	Treg_ISG
1.60875	-2.93282	Treg_ISG
-0.0206487	-1.48894	Treg_ISG
1.12664	-3.24674	Treg_ISG
2.05533	-3.24474	Treg_ISG
-1.44979	3.59387	Treg_ISG
1.31423	-1.49759	Treg_ISG
-1.49929	-0.677361	Treg_ISG
1.66807	-2.08263	Treg_ISG
2.0136	-1.79038	Treg_ISG
1.92921	-2.90049	Treg_ISG
-0.170679	-2.14609	Treg_ISG
-0.639868	0.630619	Treg_ISG
0.245073	-0.189279	Treg_ISG
0.324053	0.458096	Treg_ISG
-0.26967	0.366611	Treg_TNFRSF9
1.49435	-3.18148	Treg_ISG
1.79169	-2.05077	Treg_ISG
-1.07083	-0.261749	Treg_ISG
-0.115943	1.79818	Treg_ISG
-1.05362	-2.16812	Treg_ISG
0.346494	-0.487247	Treg_ISG
1.16835	3.34699	Treg_LAG3
0.943425	-2.52589	Treg_ISG
0.117855	-1.78553	Treg_ISG
1.64115	-3.96107	Treg_ISG
2.46369	-2.51322	Treg_ISG
0.324602	-1.31018	Treg_ISG
3.91959	-2.1782	Treg_ISG
-0.199624	-1.24875	Treg_ISG
0.507198	-2.43662	Treg_ISG
1.98921	-2.14943	Treg_ISG
0.301645	-0.251622	Treg_ISG
-1.14755	-0.398221	Treg_ISG
-2.97241	-2.21901	Treg_ISG
1.32683	-2.7241	Treg_ISG
1.15042	1.68305	Treg_ISG
-1.14763	-0.477344	Treg_ISG
1.48583	3.33776	Treg_LAG3
1.25945	-4.29474	Treg_ISG
-0.0544888	-2.50654	Treg_ISG
4.82273	-1.79102	Treg_ISG
-0.929737	1.64083	Treg_TNFRSF9
0.633819	4.19113	Treg_LAG3
-3.3135	-2.28604	Treg_ISG
-0.919028	-2.34812	Treg_ISG
0.232379	-0.573989	Treg_ISG
1.46267	-4.2536	Treg_ISG
-2.86163	-1.99098	Treg_ISG
-3.26811	-2.60007	Treg_ISG
0.9571	3.97474	Treg_LAG3
1.44022	3.34852	Treg_LAG3
0.0141556	2.93694	Treg_LAG3
-2.94781	2.27748	Treg_TNFRSF9
-0.954937	0.093807	Treg_ISG
-0.418615	0.369683	Treg_ISG
-1.15796	0.840839	Treg_ISG
-0.999365	0.829969	Treg_ISG
-1.67557	1.01101	Treg_ISG
-1.01879	-0.0384613	Treg_ISG
-0.435625	0.586151	Treg_ISG
-0.709651	0.657642	Treg_ISG
-0.275466	2.77522	Treg_LAG3
-2.06001	1.87859	Treg_ISG
-0.976506	0.933892	Treg_ISG
-1.51318	1.06561	Treg_ISG
-0.898008	0.976554	Treg_ISG
-3.77236	-1.87616	Treg_ISG
-0.247762	0.39935	Treg_ISG
-0.732395	0.830438	Treg_ISG
-3.95715	-1.55344	Treg_ISG
0.367597	4.12574	Treg_LAG3
0.500182	4.00452	Treg_LAG3
-0.410429	5.53038	Treg_MKI67
-1.35226	1.07822	Treg_TNFRSF9
-3.65923	-1.92778	Treg_ISG
-3.96102	3.67035	Treg_TNFRSF9
-1.73125	-0.114514	Treg_ISG
0.438059	4.04888	Treg_LAG3
-4.76382	0.580309	Treg_TNFRSF9
-0.474825	0.0368477	Treg_ISG
-0.443294	2.04034	Treg_LAG3
-0.39879	-1.08585	Treg_ISG
-4.223	-0.203082	Treg_TNFRSF9
-3.45334	-1.24447	Treg_ISG
-2.69768	-0.0419994	Treg_TNFRSF9
-3.10463	3.07196	Treg_TNFRSF9
-1.64496	4.15761	Treg_TNFRSF9
-2.39473	0.334244	Treg_LAG3
-2.97097	2.94415	Treg_TNFRSF9
-1.0833	-1.64994	Treg_ISG
-1.8063	3.68334	Treg_TNFRSF9
-3.53017	0.644249	Treg_TNFRSF9
-3.06075	-0.0462264	Treg_TNFRSF9
-2.69152	3.35032	Treg_TNFRSF9
-3.61998	5.69554	Treg_TNFRSF9
-2.25434	0.435837	Treg_ISG
-4.76106	1.12338	Treg_TNFRSF9
-3.28455	-0.0644439	Treg_TNFRSF9
-3.23143	3.56917	Treg_TNFRSF9
-2.3457	0.741059	Treg_TNFRSF9
-1.29116	1.10296	Treg_ISG
-3.13085	0.0325681	Treg_ISG
-2.57514	1.73378	Treg_ISG
0.407787	-0.517701	Treg_LAG3
-1.29403	1.04664	Treg_ISG
-2.02149	0.379169	Treg_ISG
-0.488839	-0.047601	Treg_ISG
-3.25176	-1.63426	Treg_ISG
-3.67855	0.52657	Treg_TNFRSF9
-1.71922	3.66819	Treg_TNFRSF9
-0.773689	-0.274915	Treg_ISG
-3.98062	-2.41347	Treg_ISG
-3.42895	-0.0795182	Treg_TNFRSF9
-2.23064	-0.137416	Treg_ISG
-1.67822	0.645806	Treg_ISG
-1.83826	0.357633	Treg_ISG
-0.942061	0.936847	Treg_ISG
1.30447	-1.24471	Treg_ISG
-1.98372	-1.15609	Treg_TNFRSF9
-1.75611	2.38395	Treg_TNFRSF9
-2.30509	2.22011	Treg_ISG
-2.03007	1.36926	Treg_TNFRSF9
-2.18199	3.33615	Treg_TNFRSF9
-2.07238	2.10377	Treg_TNFRSF9
-1.52886	-0.203855	Treg_ISG
-4.54644	-0.0840631	Treg_TNFRSF9
-2.91748	3.13773	Treg_TNFRSF9
-1.08078	0.238972	Treg_ISG
-1.70706	2.54514	Treg_TNFRSF9
-2.44647	-0.349957	Treg_ISG
-1.56428	1.23082	Treg_ISG
-0.847806	0.239371	Treg_ISG
-1.37972	0.953814	Treg_ISG
-1.26902	-0.197468	Treg_ISG
-3.87906	3.62849	Treg_TNFRSF9
-3.40776	0.324912	Treg_TNFRSF9
-2.20805	1.81399	Treg_TNFRSF9
-3.77773	0.802026	Treg_TNFRSF9
-1.46912	2.75606	Treg_LAG3
-1.82545	3.49763	Treg_TNFRSF9
-2.50876	-1.1229	Treg_ISG
-2.74216	-0.205607	Treg_ISG
-2.98905	-1.23327	Treg_TNFRSF9
-3.28568	0.268956	Treg_TNFRSF9
-1.71275	1.87529	Treg_ISG
-1.99346	-1.58457	Treg_ISG
-1.02003	1.24926	Treg_ISG
-0.867025	1.8746	Treg_ISG
-1.73608	-0.329953	Treg_ISG
-2.61556	-0.392874	Treg_ISG
-2.88885	2.96131	Treg_TNFRSF9
-1.2343	0.60156	Treg_ISG
-3.86897	1.33982	Treg_TNFRSF9
-2.13729	3.64486	Treg_TNFRSF9
-0.857518	0.572746	Treg_ISG
-4.41552	0.301626	Treg_TNFRSF9
-2.76596	0.574332	Treg_TNFRSF9
-2.67397	1.1947	Treg_TNFRSF9
-1.92312	0.512256	Treg_ISG
-2.0372	-1.67612	Treg_ISG
-1.16724	5.48913	Treg_MKI67
-1.98075	-1.10331	Treg_ISG
-0.55764	0.577135	Treg_ISG
-0.911585	-0.0901399	Treg_ISG
-3.84826	-2.21237	Treg_ISG
-3.08401	2.46158	Treg_TNFRSF9
-3.70015	5.90232	Treg_TNFRSF9
-2.69806	0.550196	Treg_TNFRSF9
-3.70635	0.0513274	Treg_TNFRSF9
-0.726157	1.45851	Treg_ISG
-2.85983	0.224193	Treg_TNFRSF9
-2.09682	-1.01353	Treg_ISG
-3.63835	4.15693	Treg_TNFRSF9
-1.3672	-1.70488	Treg_ISG
-0.85023	0.299838	Treg_ISG
-1.79439	-1.24834	Treg_ISG
-0.479938	-0.395577	Treg_ISG
-2.48986	-1.32422	Treg_ISG
-4.09337	0.753518	Treg_TNFRSF9
-0.269166	-0.141727	Treg_ISG
-1.7219	0.23184	Treg_ISG
-1.11101	-1.73987	Treg_ISG
-2.45556	1.72584	Treg_ISG
-1.58513	-0.49206	Treg_ISG
-1.63428	0.0920636	Treg_ISG
-1.64057	0.1439	Treg_ISG
-2.37917	0.808593	Treg_ISG
-1.35687	-1.44759	Treg_ISG
-3.96096	0.893425	Treg_TNFRSF9
-2.19426	-1.0305	Treg_ISG
-1.87813	2.1727	Treg_TNFRSF9
-1.50087	1.80615	Treg_TNFRSF9
-1.16164	1.00344	Treg_TNFRSF9
-2.58854	-0.905596	Treg_ISG
-2.03263	3.55973	Treg_TNFRSF9
-3.85089	0.0346935	Treg_ISG
-0.869737	-0.857015	Treg_ISG
-3.96837	-0.116403	Treg_TNFRSF9
-0.85538	5.79855	Treg_MKI67
-1.69361	3.87487	Treg_TNFRSF9
-1.99355	-0.249854	Treg_ISG
-1.50399	0.518838	Treg_ISG
-3.45119	0.209785	Treg_TNFRSF9
-1.97129	-0.113139	Treg_ISG
-3.81932	0.330189	Treg_TNFRSF9
-0.95549	-2.38957	Treg_ISG
-0.688266	0.386513	Treg_ISG
-1.9993	-0.524886	Treg_ISG
-1.10137	0.481578	Treg_ISG
-3.48485	-1.20921	Treg_ISG
0.258215	4.23109	Treg_LAG3
-2.19501	-0.252998	Treg_ISG
-1.3679	0.906124	Treg_ISG
0.328698	3.16803	Treg_LAG3
-4.15292	0.603433	Treg_TNFRSF9
-0.466023	-0.0440615	Treg_ISG
-1.87008	0.372297	Treg_TNFRSF9
-1.84143	0.88183	Treg_ISG
-1.68	-0.982642	Treg_ISG
-2.23015	-1.24483	Treg_ISG
-3.1747	-1.15724	Treg_ISG
-2.19026	-1.14214	Treg_ISG
-1.49558	-0.0550814	Treg_ISG
-2.77106	3.28653	Treg_TNFRSF9
-2.4823	0.340632	Treg_ISG
-2.81363	-1.41915	Treg_ISG
0.192879	-0.71567	Treg_ISG
-1.29958	0.18562	Treg_ISG
-0.73067	0.0878105	Treg_ISG
-1.97983	0.0966802	Treg_ISG
-2.05882	-1.48625	Treg_ISG
-2.98456	0.0098885	Treg_TNFRSF9
-3.76707	2.22402	Treg_TNFRSF9
-4.457	1.05218	Treg_TNFRSF9
-2.38217	2.73458	Treg_TNFRSF9
-0.457035	2.0027	Treg_LAG3
-1.19361	0.130959	Treg_ISG
-1.40147	-1.47582	Treg_ISG
-1.3396	0.525738	Treg_ISG
-0.777665	0.388102	Treg_ISG
-1.7016	-0.205449	Treg_ISG
-1.61237	-0.0348533	Treg_ISG
-0.486727	0.47517	Treg_ISG
-3.17303	0.664293	Treg_TNFRSF9
-2.77373	-0.121232	Treg_TNFRSF9
-0.938591	0.754776	Treg_ISG
-3.75263	-2.84327	Treg_ISG
-1.32674	1.33962	Treg_TNFRSF9
-1.78905	3.18636	Treg_TNFRSF9
-3.19598	-0.0222622	Treg_TNFRSF9
-2.97036	3.46608	Treg_TNFRSF9
-0.724722	-0.25068	Treg_ISG
-1.27475	-0.293945	Treg_ISG
-3.53163	4.83759	Treg_TNFRSF9
-2.83339	1.37807	Treg_TNFRSF9
-3.97591	1.59134	Treg_TNFRSF9
-2.12361	-0.460382	Treg_ISG
-4.05973	3.2865	Treg_TNFRSF9
-3.95095	0.26265	Treg_TNFRSF9
-1.96129	4.24931	Treg_TNFRSF9
-3.95402	-2.01394	Treg_ISG
-2.15072	-1.07271	Treg_ISG
-1.42576	-0.667543	Treg_ISG
0.490367	3.82852	Treg_LAG3
-0.869993	-0.317559	Treg_ISG
-4.25368	1.82163	Treg_TNFRSF9
-3.97427	-1.28566	Treg_ISG
-4.48016	0.700349	Treg_TNFRSF9
-0.30164	-1.56541	Treg_TNFRSF9
-4.73982	0.322769	Treg_TNFRSF9
-2.36003	0.615912	Treg_TNFRSF9
-2.2292	0.768368	Treg_TNFRSF9
-0.757178	-0.101325	Treg_ISG
0.904688	3.87226	Treg_LAG3
0.749357	3.99364	Treg_LAG3
-3.65958	0.326725	Treg_TNFRSF9
-2.8543	0.808801	Treg_TNFRSF9
-4.06238	-0.444139	Treg_TNFRSF9
-2.32608	-1.46984	Treg_ISG
-2.48593	-0.74173	Treg_ISG
-1.66286	4.07697	Treg_TNFRSF9
-1.75388	0.405326	Treg_ISG
-4.32428	0.363499	Treg_TNFRSF9
-0.979589	0.696419	Treg_ISG
-4.25923	0.16063	Treg_TNFRSF9
-4.62807	0.879267	Treg_TNFRSF9
-3.61004	0.855871	Treg_TNFRSF9
-3.05354	3.43167	Treg_TNFRSF9
-1.79126	3.68832	Treg_TNFRSF9
-3.22211	0.96254	Treg_TNFRSF9
-2.81996	0.437694	Treg_TNFRSF9
-3.04082	-0.86996	Treg_TNFRSF9
-4.61759	0.0949364	Treg_TNFRSF9
-0.28315	2.84122	Treg_LAG3
-3.87002	1.70325	Treg_TNFRSF9
-3.30228	5.02111	Treg_TNFRSF9
-4.04573	1.26754	Treg_TNFRSF9
-2.43575	3.07051	Treg_TNFRSF9
-3.97214	3.85868	Treg_TNFRSF9
-0.790247	0.516748	Treg_ISG
-3.68194	0.938197	Treg_TNFRSF9
-4.69789	1.69769	Treg_TNFRSF9
-4.17735	0.344903	Treg_TNFRSF9
-3.69079	0.74858	Treg_TNFRSF9
-2.86654	-0.349323	Treg_ISG
-3.30247	1.44847	Treg_TNFRSF9
-3.00985	0.388639	Treg_TNFRSF9
-2.4785	0.357137	Treg_TNFRSF9
-3.16852	2.89268	Treg_TNFRSF9
-3.80873	1.13894	Treg_TNFRSF9
-3.24679	0.887925	Treg_TNFRSF9
-4.98437	1.1666	Treg_TNFRSF9
-3.80211	-0.185883	Treg_TNFRSF9
-1.89731	0.00172484	Treg_ISG
-4.27525	0.102978	Treg_TNFRSF9
-4.1172	1.09983	Treg_TNFRSF9
-4.97117	2.0354	Treg_TNFRSF9
-3.11174	0.755774	Treg_TNFRSF9
-4.02295	0.147921	Treg_TNFRSF9
-4.43574	0.119766	Treg_TNFRSF9
-2.58896	3.85127	Treg_TNFRSF9
-4.02994	1.24422	Treg_TNFRSF9
-1.11735	0.147939	Treg_ISG
-3.3922	1.15795	Treg_TNFRSF9
-3.60648	1.06579	Treg_TNFRSF9
-4.5841	0.374052	Treg_TNFRSF9
-3.15678	2.21303	Treg_TNFRSF9
-4.44326	-0.025106	Treg_TNFRSF9
-4.1975	0.168574	Treg_TNFRSF9
-3.27021	-0.210255	Treg_TNFRSF9
-2.38224	3.3134	Treg_TNFRSF9
-3.80369	0.727308	Treg_TNFRSF9
-3.22267	2.06535	Treg_TNFRSF9
-4.51209	0.607794	Treg_TNFRSF9
-1.48315	0.197019	Treg_ISG
-3.97735	1.0883	Treg_TNFRSF9
-4.95238	1.04047	Treg_TNFRSF9
-4.33044	0.580339	Treg_TNFRSF9
-3.11677	-0.596108	Treg_TNFRSF9
-2.42208	0.821922	Treg_ISG
-4.2684	-0.0102968	Treg_TNFRSF9
-3.36762	2.97824	Treg_TNFRSF9
-4.84319	1.05268	Treg_TNFRSF9
-3.91619	3.46006	Treg_TNFRSF9
-4.48031	4.01339	Treg_TNFRSF9
-1.59768	4.06011	Treg_TNFRSF9
-2.89917	-1.2396	Treg_ISG
-2.49447	2.83639	Treg_TNFRSF9
-3.72251	5.99734	Treg_TNFRSF9
0.412692	-2.15385	Treg_ISG
-3.27964	-0.106715	Treg_TNFRSF9
-3.81303	-0.28541	Treg_TNFRSF9
-3.7812	1.70712	Treg_TNFRSF9
-3.22624	1.64286	Treg_TNFRSF9
-3.32012	2.87788	Treg_TNFRSF9
-3.8897	0.0239342	Treg_TNFRSF9
-4.81676	1.02388	Treg_TNFRSF9
-4.85343	1.71337	Treg_TNFRSF9
-1.61348	0.458276	Treg_ISG
-0.897893	0.071599	Treg_ISG
-4.02026	1.92603	Treg_TNFRSF9
-2.85735	0.645721	Treg_TNFRSF9
-2.5289	1.28002	Treg_TNFRSF9
-3.55457	2.92832	Treg_TNFRSF9
-4.31369	2.52407	Treg_TNFRSF9
-3.91184	-0.0945708	Treg_TNFRSF9
-4.12364	-0.986353	Treg_TNFRSF9
-4.17515	0.323655	Treg_TNFRSF9
-3.46831	1.76066	Treg_TNFRSF9
-1.73969	-1.12756	Treg_ISG
-4.13909	0.662363	Treg_TNFRSF9
-2.65728	0.108118	Treg_TNFRSF9
-3.18601	2.21074	Treg_TNFRSF9
-3.19213	0.0274499	Treg_TNFRSF9
-2.64864	0.869877	Treg_TNFRSF9
-5.0249	0.924173	Treg_TNFRSF9
-3.44774	-0.539829	Treg_TNFRSF9
-3.18308	2.24177	Treg_TNFRSF9
-3.36092	0.919449	Treg_TNFRSF9
-5.13683	1.63306	Treg_TNFRSF9
-3.40393	0.421902	Treg_TNFRSF9
-3.96768	-0.233066	Treg_TNFRSF9
-3.16611	0.625022	Treg_TNFRSF9
-1.99025	-0.261136	Treg_ISG
-4.54948	0.818324	Treg_TNFRSF9
-4.3717	0.122729	Treg_TNFRSF9
-1.593	-1.05558	Treg_ISG
-3.49407	0.388747	Treg_TNFRSF9
-3.93038	3.61955	Treg_TNFRSF9
-4.0212	2.88042	Treg_TNFRSF9
-4.28034	-0.184467	Treg_TNFRSF9
-2.96141	0.98099	Treg_TNFRSF9
-3.7027	0.431947	Treg_TNFRSF9
-3.68198	0.326029	Treg_TNFRSF9
-2.62737	-1.12759	Treg_ISG
-4.3954	0.911458	Treg_TNFRSF9
-3.22943	3.6393	Treg_TNFRSF9
-3.85178	1.08218	Treg_TNFRSF9
-4.3406	-0.155441	Treg_TNFRSF9
-4.35643	0.260152	Treg_TNFRSF9
-4.40224	0.819292	Treg_TNFRSF9
-3.40377	2.6681	Treg_TNFRSF9
-4.03533	1.68391	Treg_TNFRSF9
0.633719	3.91882	Treg_LAG3
-0.557988	1.85125	Treg_LAG3
-1.15466	0.389297	Treg_ISG
-0.592835	-0.499519	Treg_ISG
-2.75805	3.11933	Treg_TNFRSF9
-2.28636	0.875979	Treg_ISG
-3.82001	-2.50055	Treg_ISG
-1.34269	1.06654	Treg_ISG
-3.73572	-2.08449	Treg_ISG
-2.1261	1.57139	Treg_LAG3
-0.484616	0.585316	Treg_ISG
-0.868146	0.310058	Treg_ISG
0.238999	-0.35705	Treg_ISG
-0.765264	0.840903	Treg_ISG
0.487546	3.02757	Treg_LAG3
-1.74838	2.40493	Treg_TNFRSF9
1.15782	3.79178	Treg_LAG3
-1.3351	1.46874	Treg_ISG
0.719236	3.91496	Treg_LAG3
0.898963	3.8989	Treg_LAG3
0.407713	4.01947	Treg_LAG3
-1.50733	0.64965	Treg_ISG
-4.45431	1.56124	Treg_TNFRSF9
-1.8911	0.760015	Treg_ISG
-1.29522	1.05768	Treg_ISG
-1.37442	1.4718	Treg_ISG
-3.60162	2.53081	Treg_TNFRSF9
-1.40852	1.20408	Treg_ISG
-1.47378	1.95927	Treg_TNFRSF9
-0.682173	-0.0680993	Treg_ISG
-1.40759	1.10769	Treg_ISG
-1.05092	2.44013	Treg_LAG3
-3.22895	3.21028	Treg_TNFRSF9
-1.45765	1.15349	Treg_ISG
-3.3767	3.00902	Treg_TNFRSF9
-0.81234	0.963893	Treg_ISG
-0.735254	2.29958	Treg_LAG3
-2.15974	1.54822	Treg_ISG
-1.03576	5.79095	Treg_MKI67
0.272773	4.40836	Treg_LAG3
0.310944	4.17989	Treg_LAG3
0.532345	4.09334	Treg_LAG3
0.225844	3.63338	Treg_LAG3
-0.0333429	4.82862	Treg_MKI67
-0.204602	4.39999	Treg_LAG3
0.138357	4.54744	Treg_MKI67
-0.521701	4.58066	Treg_LAG3
-3.55575	5.32949	Treg_TNFRSF9
-3.53323	4.47464	Treg_TNFRSF9
-4.92115	1.85394	Treg_TNFRSF9
-3.70375	5.2933	Treg_TNFRSF9
-3.38694	3.73295	Treg_TNFRSF9
-1.01207	5.04251	Treg_MKI67
-3.76416	2.86256	Treg_TNFRSF9
-3.72683	3.74392	Treg_TNFRSF9
-2.95942	5.50287	Treg_TNFRSF9
-4.19007	1.53546	Treg_TNFRSF9
-1.35601	0.643116	Treg_ISG
-1.0393	4.5888	Treg_LAG3
-4.24057	2.95393	Treg_TNFRSF9
-2.67187	2.3268	Treg_TNFRSF9
-2.91145	2.51934	Treg_TNFRSF9
-1.07258	-0.702428	Treg_ISG
-2.64375	1.76866	Treg_TNFRSF9
-3.13559	1.91097	Treg_TNFRSF9
-2.61279	2.16242	Treg_ISG
-3.5435	5.96788	Treg_TNFRSF9
-3.68045	3.43629	Treg_TNFRSF9
-0.386592	5.19029	Treg_MKI67
-1.18236	5.9199	Treg_MKI67
-4.41289	1.49192	Treg_TNFRSF9
-2.97797	3.53273	Treg_TNFRSF9
-4.19648	2.75028	Treg_TNFRSF9
-4.04994	4.53423	Treg_TNFRSF9
-4.5711	2.66137	Treg_TNFRSF9
-4.49963	1.65852	Treg_TNFRSF9
-2.76291	4.1883	Treg_TNFRSF9
-3.53802	3.96961	Treg_TNFRSF9
-3.1162	4.50647	Treg_TNFRSF9
-4.01155	1.8193	Treg_TNFRSF9
-3.59859	4.36798	Treg_TNFRSF9
-3.9761	3.9361	Treg_TNFRSF9
-3.1769	3.89856	Treg_TNFRSF9
-3.97363	0.951604	Treg_TNFRSF9
-3.53835	0.771823	Treg_TNFRSF9
-2.78171	4.4648	Treg_TNFRSF9
-3.71074	4.13507	Treg_TNFRSF9
-1.7463	5.78269	Treg_MKI67
-3.04119	5.23362	Treg_TNFRSF9
-2.54785	1.75133	Treg_TNFRSF9
-3.79888	3.79643	Treg_TNFRSF9
-4.52078	3.2394	Treg_TNFRSF9
-4.64053	1.60239	Treg_TNFRSF9
-2.33587	0.427788	Treg_ISG
-3.55448	0.738091	Treg_TNFRSF9
-3.64942	3.67636	Treg_TNFRSF9
-3.63031	4.07668	Treg_TNFRSF9
0.221702	4.16765	Treg_LAG3
-3.15068	5.86579	Treg_TNFRSF9
-1.76734	1.81698	Treg_TNFRSF9
-3.3454	3.33077	Treg_TNFRSF9
-3.90034	1.00049	Treg_TNFRSF9
-3.88733	2.07977	Treg_TNFRSF9
-3.21131	5.41293	Treg_TNFRSF9
-2.19058	5.54826	Treg_TNFRSF9
-3.81094	3.73734	Treg_TNFRSF9
-3.64855	3.37606	Treg_TNFRSF9
-2.48724	1.2775	Treg_TNFRSF9
-1.57989	5.7823	Treg_MKI67
-2.57707	1.37803	Treg_TNFRSF9
-3.16629	1.92772	Treg_TNFRSF9
-4.61546	2.05449	Treg_TNFRSF9
-1.74341	0.441781	Treg_ISG
-2.49447	5.72022	Treg_TNFRSF9
-2.15799	3.83479	Treg_TNFRSF9
-3.66887	0.486008	Treg_TNFRSF9
-2.89277	0.784065	Treg_TNFRSF9
-4.8309	1.46168	Treg_TNFRSF9
-2.84002	5.16489	Treg_TNFRSF9
-3.87613	3.69778	Treg_TNFRSF9
-2.81042	4.28546	Treg_TNFRSF9
-2.72269	2.32278	Treg_TNFRSF9
-3.06757	4.48083	Treg_TNFRSF9
-2.12752	2.5958	Treg_TNFRSF9
-3.4631	1.88727	Treg_TNFRSF9
-3.82646	4.49697	Treg_TNFRSF9
-1.98602	2.4137	Treg_MKI67
-2.74553	1.8019	Treg_TNFRSF9
-4.31171	1.95028	Treg_TNFRSF9
-2.584	2.35576	Treg_TNFRSF9
-4.08951	1.90462	Treg_TNFRSF9
-3.3828	0.592264	Treg_TNFRSF9
-3.35094	5.79932	Treg_TNFRSF9
-3.65554	3.9295	Treg_TNFRSF9
-4.23925	2.55108	Treg_TNFRSF9
0.088737	4.31487	Treg_LAG3
-2.97953	3.05691	Treg_TNFRSF9
-4.18314	1.90182	Treg_TNFRSF9
-3.60737	3.44119	Treg_TNFRSF9
-4.29051	4.04092	Treg_TNFRSF9
-2.87125	5.57775	Treg_TNFRSF9
-4.64267	2.09419	Treg_TNFRSF9
-3.47667	0.329899	Treg_TNFRSF9
-4.049	2.56635	Treg_TNFRSF9
-4.42774	2.70674	Treg_TNFRSF9
-4.60876	1.36281	Treg_TNFRSF9
-2.09685	1.87139	Treg_TNFRSF9
-1.87405	1.03391	Treg_TNFRSF9
-3.48542	4.08057	Treg_TNFRSF9
-4.38612	2.596	Treg_TNFRSF9
-3.73147	4.45532	Treg_TNFRSF9
-3.54199	5.76068	Treg_TNFRSF9
-2.9732	3.71407	Treg_TNFRSF9
-2.1621	4.26742	Treg_TNFRSF9
-3.02275	5.96737	Treg_TNFRSF9
-2.86351	0.640449	Treg_TNFRSF9
-2.95807	0.566554	Treg_TNFRSF9
-4.30439	3.71168	Treg_TNFRSF9
-4.14021	2.74181	Treg_TNFRSF9
-3.24814	4.29076	Treg_TNFRSF9
-2.76151	1.86892	Treg_TNFRSF9
-3.45197	4.94509	Treg_TNFRSF9
-4.74114	2.66319	Treg_TNFRSF9
-4.00804	4.57536	Treg_TNFRSF9
-3.41582	0.901613	Treg_TNFRSF9
-3.49915	5.16842	Treg_TNFRSF9
-4.1903	4.11154	Treg_TNFRSF9
-3.75745	3.52867	Treg_TNFRSF9
-2.06279	5.86565	Treg_MKI67
-2.75016	3.16108	Treg_TNFRSF9
-3.21351	0.982131	Treg_TNFRSF9
-3.73589	1.72736	Treg_TNFRSF9
-3.23002	5.52082	Treg_TNFRSF9
-2.89614	1.54871	Treg_TNFRSF9
-3.69371	5.7205	Treg_TNFRSF9
-3.92856	2.46402	Treg_TNFRSF9
-4.06993	0.142943	Treg_TNFRSF9
-3.73849	3.94047	Treg_TNFRSF9
-3.53218	5.75443	Treg_TNFRSF9
-2.87803	2.08817	Treg_TNFRSF9
-3.62708	2.28268	Treg_TNFRSF9
-4.0123	4.164	Treg_TNFRSF9
-3.6244	5.31961	Treg_TNFRSF9
-3.19414	1.5127	Treg_TNFRSF9
-4.61762	0.856781	Treg_TNFRSF9
-2.90295	1.03654	Treg_TNFRSF9
-0.276896	5.12994	Treg_MKI67
-3.67977	3.05933	Treg_TNFRSF9
-3.62959	3.43135	Treg_TNFRSF9
-4.58831	2.34052	Treg_TNFRSF9
-3.59295	5.84595	Treg_TNFRSF9
-3.61988	4.69481	Treg_TNFRSF9
-3.93821	1.78173	Treg_TNFRSF9
-3.12158	1.07678	Treg_TNFRSF9
-2.86423	1.34978	Treg_TNFRSF9
-3.71132	3.23454	Treg_TNFRSF9
-3.82901	1.78095	Treg_TNFRSF9
-2.07221	2.48195	Treg_TNFRSF9
-2.32524	5.03692	Treg_MKI67
-3.88876	3.20738	Treg_TNFRSF9
-3.83965	3.83067	Treg_TNFRSF9
-3.43666	4.3539	Treg_TNFRSF9
-3.53174	3.53532	Treg_TNFRSF9
-3.10549	3.18468	Treg_TNFRSF9
-2.45577	3.31041	Treg_TNFRSF9
-3.64365	5.36011	Treg_TNFRSF9
-3.64901	2.14247	Treg_TNFRSF9
0.64469	3.6286	Treg_LAG3
-3.70005	4.1735	Treg_TNFRSF9
-2.69955	1.26038	Treg_TNFRSF9
-4.58369	2.5119	Treg_TNFRSF9
-3.78033	4.10765	Treg_TNFRSF9
-3.56226	4.05857	Treg_TNFRSF9
-3.0798	1.56518	Treg_TNFRSF9
-3.47503	3.75833	Treg_TNFRSF9
-3.17721	4.26377	Treg_TNFRSF9
-4.02295	4.45364	Treg_TNFRSF9
-3.39248	5.28309	Treg_TNFRSF9
-2.29222	0.904949	Treg_ISG
-3.19113	1.86419	Treg_TNFRSF9
-3.20888	1.84583	Treg_TNFRSF9
-3.25904	5.58882	Treg_TNFRSF9
-2.01484	4.26066	Treg_TNFRSF9
-3.69914	3.9476	Treg_TNFRSF9
-2.51068	1.44696	Treg_ISG
-1.71981	5.36069	Treg_MKI67
-3.45627	3.71469	Treg_TNFRSF9
-4.2437	2.36701	Treg_TNFRSF9
-3.40743	5.17635	Treg_TNFRSF9
-1.99977	5.76238	Treg_MKI67
-3.60022	3.84748	Treg_TNFRSF9
-1.40041	5.57617	Treg_MKI67
-3.17918	1.87312	Treg_TNFRSF9
-2.69007	1.52162	Treg_TNFRSF9
-4.13428	2.00684	Treg_TNFRSF9
-2.61845	5.64809	Treg_TNFRSF9
-2.83676	2.98231	Treg_TNFRSF9
-4.33226	3.45227	Treg_TNFRSF9
-2.20401	1.7826	Treg_ISG
-3.13428	1.27305	Treg_TNFRSF9
-4.10046	3.83479	Treg_TNFRSF9
-2.41095	1.93787	Treg_TNFRSF9
-2.17541	3.87225	Treg_TNFRSF9
-3.79653	4.63122	Treg_TNFRSF9
-3.78402	3.65164	Treg_TNFRSF9
-3.90825	4.24582	Treg_TNFRSF9
-4.12163	4.12019	Treg_TNFRSF9
-3.23304	4.49646	Treg_TNFRSF9
-2.44186	2.36082	Treg_TNFRSF9
-3.63846	4.99624	Treg_TNFRSF9
-2.22857	3.13051	Treg_TNFRSF9
-2.04492	3.55762	Treg_TNFRSF9
-3.64578	4.93745	Treg_TNFRSF9
-3.81479	1.27124	Treg_TNFRSF9
-3.54594	3.58452	Treg_TNFRSF9
-1.49896	0.800774	Treg_TNFRSF9
-3.94804	3.57647	Treg_TNFRSF9
-3.31789	5.95504	Treg_TNFRSF9
-4.41482	2.47245	Treg_TNFRSF9
-3.87097	-0.366244	Treg_ISG
-4.0528	2.83355	Treg_TNFRSF9
-4.10748	1.96906	Treg_TNFRSF9
-3.6299	3.28452	Treg_TNFRSF9
-2.22693	1.91551	Treg_TNFRSF9
-4.58304	2.29792	Treg_TNFRSF9
-2.07031	1.05831	Treg_TNFRSF9
-3.04085	3.0933	Treg_TNFRSF9
-3.93099	3.84973	Treg_TNFRSF9
-4.13942	2.94578	Treg_TNFRSF9
-3.37072	3.52144	Treg_TNFRSF9
-4.51594	1.06506	Treg_TNFRSF9
-3.03981	1.19924	Treg_TNFRSF9
-1.22322	5.71267	Treg_MKI67
-3.71764	2.47439	Treg_TNFRSF9
-3.2357	4.79741	Treg_TNFRSF9
-3.84145	2.65709	Treg_TNFRSF9
-1.35735	2.12083	Treg_TNFRSF9
-1.13752	5.47413	Treg_MKI67
-3.76136	1.91567	Treg_TNFRSF9
-3.26831	5.36596	Treg_TNFRSF9
-3.04938	3.36828	Treg_TNFRSF9
-4.39985	2.63615	Treg_TNFRSF9
-0.877866	5.0422	Treg_MKI67
-3.98534	1.27805	Treg_TNFRSF9
-1.53659	5.63741	Treg_MKI67
-3.22003	2.81857	Treg_TNFRSF9
-3.80913	4.19653	Treg_TNFRSF9
-1.4552	1.06014	Treg_ISG
-4.01516	2.4695	Treg_TNFRSF9
-3.12189	5.0764	Treg_TNFRSF9
-4.29621	3.14549	Treg_TNFRSF9
-4.19699	2.8533	Treg_TNFRSF9
-4.4356	3.25961	Treg_TNFRSF9
-2.19446	0.760033	Treg_TNFRSF9
-4.3638	2.56082	Treg_TNFRSF9
-3.40125	4.14078	Treg_TNFRSF9
-3.86713	1.30522	Treg_TNFRSF9
-3.78494	1.56004	Treg_TNFRSF9
-4.30136	1.50842	Treg_TNFRSF9
-1.55294	1.77583	Treg_TNFRSF9
-4.41247	3.14397	Treg_TNFRSF9
-2.40575	2.24798	Treg_TNFRSF9
-3.10283	1.3405	Treg_TNFRSF9
-2.6596	1.05261	Treg_TNFRSF9
-1.75446	5.65965	Treg_MKI67
-3.59561	4.50022	Treg_TNFRSF9
-3.27576	2.83915	Treg_TNFRSF9
-4.72037	2.65742	Treg_TNFRSF9
-2.59278	0.748477	Treg_ISG
-3.03115	2.11353	Treg_TNFRSF9
-2.76906	2.54277	Treg_TNFRSF9
-2.87357	3.37971	Treg_TNFRSF9
-1.50221	5.48784	Treg_MKI67
-3.92528	4.51762	Treg_TNFRSF9
-3.80951	2.13512	Treg_TNFRSF9
-3.54228	3.8198	Treg_TNFRSF9
-3.57583	3.43602	Treg_TNFRSF9
-4.19218	0.879349	Treg_TNFRSF9
-4.49758	3.45712	Treg_TNFRSF9
-3.22572	0.289536	Treg_TNFRSF9
-3.86692	4.1628	Treg_TNFRSF9
-3.63761	5.94548	Treg_TNFRSF9
-1.78021	1.61492	Treg_TNFRSF9
-4.01361	3.6913	Treg_TNFRSF9
-3.92716	1.09835	Treg_TNFRSF9
-3.2378	1.69819	Treg_TNFRSF9
-0.637212	3.60137	Treg_LAG3
-2.16096	4.34235	Treg_TNFRSF9
-2.88489	2.04072	Treg_TNFRSF9
-1.22503	5.67796	Treg_MKI67
-2.37896	2.6678	Treg_TNFRSF9
-4.56802	1.89791	Treg_TNFRSF9
-3.65289	2.46452	Treg_TNFRSF9
-2.06333	4.32761	Treg_TNFRSF9
-2.65125	1.27651	Treg_TNFRSF9
-3.35052	2.44806	Treg_TNFRSF9
-1.92211	5.05706	Treg_MKI67
-3.56488	4.94014	Treg_TNFRSF9
-3.96472	3.47713	Treg_TNFRSF9
-1.80553	5.69103	Treg_MKI67
-3.06237	4.56015	Treg_TNFRSF9
-3.40251	1.87018	Treg_TNFRSF9
-4.05841	3.43927	Treg_TNFRSF9
-3.66371	4.28603	Treg_TNFRSF9
-3.35968	5.82384	Treg_TNFRSF9
-3.96772	3.64222	Treg_TNFRSF9
-4.49805	1.83085	Treg_TNFRSF9
-3.63846	4.71407	Treg_TNFRSF9
-1.12415	5.53549	Treg_MKI67
-2.04092	5.7785	Treg_MKI67
-3.8381	0.765191	Treg_TNFRSF9
-4.26349	3.61353	Treg_TNFRSF9
-2.64261	1.45945	Treg_TNFRSF9
-2.88058	1.56638	Treg_TNFRSF9
-2.99622	1.88841	Treg_TNFRSF9
-3.7422	4.79455	Treg_TNFRSF9
-1.26437	5.61961	Treg_MKI67
-2.79696	1.17382	Treg_ISG
-1.32656	5.63411	Treg_MKI67
-2.76972	2.16899	Treg_TNFRSF9
-2.12099	3.83808	Treg_TNFRSF9
-4.41032	3.05587	Treg_TNFRSF9
-3.27392	2.20578	Treg_TNFRSF9
-3.3163	5.01552	Treg_TNFRSF9
-4.1579	3.85462	Treg_TNFRSF9
-2.98625	3.58318	Treg_TNFRSF9
-3.76118	5.12182	Treg_TNFRSF9
-3.26787	4.65271	Treg_TNFRSF9
-2.94434	2.12037	Treg_TNFRSF9
-1.3909	5.72932	Treg_MKI67
-4.03578	4.43775	Treg_TNFRSF9
-4.48462	2.31387	Treg_TNFRSF9
-2.20861	2.41643	Treg_TNFRSF9
-3.20639	1.5106	Treg_TNFRSF9
-3.75436	1.96718	Treg_TNFRSF9
-3.31565	3.84008	Treg_TNFRSF9
-4.22351	3.50089	Treg_TNFRSF9
-1.37908	5.46425	Treg_MKI67
-2.44197	1.62026	Treg_TNFRSF9
-3.68576	4.33213	Treg_TNFRSF9
-2.11788	2.57007	Treg_TNFRSF9
-2.01472	2.64201	Treg_TNFRSF9
-3.55678	5.88821	Treg_TNFRSF9
-4.18615	2.75724	Treg_TNFRSF9
-3.37564	3.64119	Treg_TNFRSF9
-2.19085	2.12772	Treg_TNFRSF9
-3.63318	3.39032	Treg_TNFRSF9
-4.07687	3.59473	Treg_TNFRSF9
-2.50265	1.41247	Treg_TNFRSF9
-3.89571	2.06733	Treg_TNFRSF9
-3.72812	-0.958569	Treg_ISG
-1.88732	1.78695	Treg_TNFRSF9
0.28805	4.22221	Treg_LAG3
-3.35613	4.19405	Treg_TNFRSF9
-3.14175	2.81925	Treg_TNFRSF9
-1.67756	5.8196	Treg_MKI67
-3.24042	4.44316	Treg_TNFRSF9
-2.12468	5.30446	Treg_MKI67
-3.05852	3.21216	Treg_TNFRSF9
-1.37364	5.70637	Treg_MKI67
-4.27061	3.1905	Treg_TNFRSF9
0.676057	3.82501	Treg_LAG3
-1.45339	5.77019	Treg_MKI67
-1.48442	1.4374	Treg_TNFRSF9
-2.26511	2.75482	Treg_MKI67
-1.2194	4.77165	Treg_MKI67
-1.23003	5.60411	Treg_MKI67
1.00054	-4.06699	Treg_ISG
-1.07671	-3.89178	Treg_ISG
1.28259	-2.71584	Treg_ISG
0.898865	-4.54777	Treg_ISG
1.5718	3.4425	Treg_LAG3
0.184628	-3.21356	Treg_ISG
-0.601024	-3.27455	Treg_ISG
-2.72026	-3.26987	Treg_ISG
0.174954	-3.13025	Treg_ISG
0.437021	-3.9274	Treg_ISG
-1.12706	-3.93626	Treg_ISG
1.15253	-3.75454	Treg_ISG
1.84244	-3.95118	Treg_ISG
1.73814	-4.06897	Treg_ISG
1.49929	-3.59624	Treg_ISG
0.728938	-4.39524	Treg_ISG
-0.613282	-2.52236	Treg_ISG
0.39313	-4.16815	Treg_ISG
0.671846	-3.32799	Treg_ISG
-0.141344	-3.64345	Treg_ISG
-0.640469	-2.79625	Treg_ISG
1.23438	-3.53687	Treg_ISG
1.48108	-4.28065	Treg_ISG
1.14007	-3.00126	Treg_ISG
2.01062	-3.98321	Treg_ISG
1.1834	-3.40607	Treg_ISG
1.357	-3.37706	Treg_ISG
-1.30797	-3.86632	Treg_ISG
1.49639	-4.81944	Treg_ISG
0.889455	-3.78218	Treg_ISG
1.01036	-4.91495	Treg_ISG
1.51932	-3.1325	Treg_ISG
2.20397	-3.1046	Treg_ISG
1.05626	-4.20789	Treg_ISG
2.18865	-3.37317	Treg_ISG
1.79968	-3.35952	Treg_ISG
-0.950611	-1.43383	Treg_ISG
-0.651029	-3.36403	Treg_ISG
0.954511	-0.707735	Treg_ISG
6.5018	-2.01917	Treg_ISG
1.3751	2.88716	Treg_LAG3
-0.0723406	-2.04032	Treg_ISG
2.2795	-2.94392	Treg_ISG
-1.87637	-2.28831	Treg_ISG
1.87322	-3.62214	Treg_ISG
1.73549	-4.35674	Treg_ISG
2.0189	-3.79664	Treg_ISG
2.17965	-3.15242	Treg_ISG
1.48554	-3.4255	Treg_ISG
1.6311	-4.2752	Treg_ISG
2.03083	-3.1841	Treg_ISG
4.95437	-2.51882	Treg_SELL
1.96668	-2.58535	Treg_ISG
1.41261	3.54085	Treg_LAG3
4.21813	-1.9864	Treg_ISG
-1.4287	1.76471	Treg_TNFRSF9
0.771867	-3.33811	Treg_ISG
-0.475072	-2.76198	Treg_ISG
-0.0700897	-1.39824	Treg_ISG
2.48188	-2.59531	Treg_ISG
1.98691	-2.32593	Treg_ISG
1.58545	-2.74893	Treg_ISG
0.522275	-4.25587	Treg_ISG
-0.888655	-2.42499	Treg_ISG
2.47704	-2.53091	Treg_ISG
-3.47996	-2.76691	Treg_ISG
1.607	-1.98128	Treg_ISG
-3.6105	-2.546	Treg_ISG
0.053095	-0.890967	Treg_ISG
2.21831	-1.87822	Treg_ISG
-3.3159	-2.70265	Treg_ISG
1.49754	-2.34276	Treg_ISG
2.17312	-2.35308	Treg_ISG
1.31208	2.98084	Treg_LAG3
1.56094	3.31292	Treg_LAG3
-0.353345	1.0935	Treg_TNFRSF9
-2.71513	1.58116	Treg_TNFRSF9
-0.231198	0.0662809	Treg_ISG
-1.40407	2.13673	Treg_TNFRSF9
-1.59668	0.642951	Treg_ISG
-2.19176	-1.00179	Treg_ISG
-0.911121	0.494952	Treg_ISG
-0.741981	-0.411127	Treg_ISG
0.690204	-1.04292	Treg_ISG
-2.41466	2.31538	Treg_TNFRSF9
0.39597	-2.093	Treg_ISG
-0.781294	0.47374	Treg_ISG
-1.80341	1.59849	Treg_TNFRSF9
0.641649	-0.367972	Treg_ISG
-0.150325	-0.287066	Treg_ISG
-2.29484	0.238019	Treg_ISG
1.2162	-0.704397	Treg_ISG
-0.740706	0.510346	Treg_ISG
-1.74609	1.13042	Treg_ISG
-1.04023	0.542807	Treg_ISG
-3.05248	-2.69411	Treg_ISG
1.41544	-3.36496	Treg_ISG
0.690051	-0.1998	Treg_ISG
1.42371	-3.83328	Treg_ISG
-0.759643	-2.14737	Treg_TNFRSF9
-0.330423	1.01891	Treg_TNFRSF9
-0.321337	1.34138	Treg_TNFRSF9
0.4677	-1.81171	Treg_ISG
-0.615137	5.81207	Treg_MKI67
-1.55951	5.85027	Treg_MKI67
-0.0414676	2.92766	Treg_LAG3
-0.580817	5.71775	Treg_MKI67
-1.45069	2.35307	Treg_TNFRSF9
0.302607	3.22062	Treg_LAG3
1.18502	3.74188	Treg_LAG3
1.45199	2.87517	Treg_LAG3
-0.827009	4.72272	Treg_LAG3
0.059275	4.2868	Treg_LAG3
1.61846	3.12288	Treg_LAG3
0.0472616	0.245374	Treg_ISG
2.0765	-1.38819	Treg_ISG
2.1511	-2.05223	Treg_ISG
-1.1179	1.41931	Treg_ISG
-0.298885	-1.93144	Treg_ISG
2.26735	-1.9609	Treg_ISG
1.88162	-2.44576	Treg_ISG
0.13128	-1.21003	Treg_ISG
1.20348	-1.03424	Treg_ISG
-3.46588	-1.81146	Treg_ISG
-2.61188	-1.89024	Treg_ISG
-0.360088	-0.384648	Treg_ISG
0.696307	0.244209	Treg_ISG
-0.106307	0.304767	Treg_ISG
1.135	-0.593099	Treg_ISG
-0.199358	-0.529585	Treg_ISG
1.02386	0.0758036	Treg_ISG
-0.16251	-0.450903	Treg_ISG
7.00328	-2.08369	Treg_ISG
0.347625	0.341517	Treg_ISG
0.749978	-0.978927	Treg_ISG
-0.285037	2.21171	Treg_ISG
-1.3157	-0.0214638	Treg_ISG
-0.639553	1.41266	Treg_ISG
-1.4572	-0.0848624	Treg_ISG
-0.14891	1.98321	Treg_ISG
0.0803429	-1.08946	Treg_ISG
-0.244241	-0.245257	Treg_ISG
-2.4909	1.73498	Treg_LAG3
0.760895	-0.0301191	Treg_ISG
0.959194	-0.455164	Treg_ISG
-0.882877	5.77158	Treg_MKI67
-0.79375	0.231398	Treg_ISG
-0.664558	5.75149	Treg_MKI67
-1.16543	1.07341	Treg_ISG
-0.226484	-0.408389	Treg_ISG
0.696771	-1.0835	Treg_ISG
0.501392	-0.451572	Treg_ISG
-1.34906	2.27223	Treg_ISG
1.34664	-3.30588	Treg_ISG
0.729838	-0.738019	Treg_ISG
1.3714	-0.149544	Treg_ISG
0.247892	-1.23621	Treg_ISG
-0.322133	2.55654	Treg_LAG3
0.127567	3.17318	Treg_LAG3
-1.66944	4.16188	Treg_TNFRSF9
1.62701	-2.82071	Treg_ISG
1.22922	2.36552	Treg_LAG3
0.903816	-1.16304	Treg_ISG
-2.59189	-0.869354	Treg_ISG
1.62663	-2.23041	Treg_ISG
0.0804125	-0.429867	Treg_ISG
-0.901746	-0.551058	Treg_ISG
0.361374	-0.498131	Treg_ISG
-0.302817	-0.107698	Treg_ISG
-0.460133	1.68359	Treg_LAG3
1.09585	-1.18751	Treg_ISG
0.612686	-0.774419	Treg_ISG
-1.13093	-1.65169	Treg_ISG
-0.716039	-3.58084	Treg_ISG
1.34107	3.61638	Treg_LAG3
2.21275	-3.28107	Treg_ISG
2.79241	-2.52901	Treg_ISG
6.67562	-1.64004	Treg_ISG
1.83915	-1.52677	Treg_ISG
0.480743	-0.380108	Treg_ISG
-1.64847	2.70283	Treg_ISG
0.430286	-0.713265	Treg_ISG
1.14242	3.7648	Treg_LAG3
1.05189	3.79927	Treg_LAG3
1.29882	3.59315	Treg_LAG3
1.45599	3.39185	Treg_LAG3
1.36517	3.49897	Treg_LAG3
0.988171	3.48932	Treg_LAG3
1.42608	3.08431	Treg_LAG3
1.40143	3.53757	Treg_LAG3
0.295925	0.575446	Treg_ISG
-1.02926	3.2477	Treg_TNFRSF9
-1.05625	5.89374	Treg_MKI67
-1.11945	5.871	Treg_MKI67
-0.534437	5.32372	Treg_MKI67
-1.01092	5.80478	Treg_MKI67
-0.733836	5.48283	Treg_MKI67
-1.17689	5.77311	Treg_MKI67
-0.834299	5.68039	Treg_MKI67
-0.83325	5.5689	Treg_MKI67
-0.868433	5.38729	Treg_MKI67
-1.72463	2.65405	Treg_TNFRSF9
0.346769	4.35185	Treg_LAG3
-0.978053	5.53562	Treg_MKI67
-1.39668	5.77848	Treg_MKI67
-2.72371	5.49356	Treg_TNFRSF9
1.67929	-4.22942	Treg_ISG
1.34202	-3.60291	Treg_ISG
1.03341	-4.79398	Treg_ISG
1.16094	-4.70474	Treg_ISG
0.532626	-4.53149	Treg_ISG
0.709432	-4.78616	Treg_ISG
-0.125456	-3.9133	Treg_ISG
1.18465	-4.76725	Treg_ISG
1.15155	-4.71205	Treg_ISG
1.08198	-4.59619	Treg_ISG
1.20786	-4.60561	Treg_ISG
0.166862	-4.98433	Treg_ISG
-0.162427	-4.70992	Treg_ISG
0.49894	-4.71398	Treg_ISG
1.09072	-4.59432	Treg_ISG
0.7442	-3.14612	Treg_ISG
1.10418	-3.79461	Treg_ISG
1.75442	-4.46296	Treg_ISG
1.86607	-3.63944	Treg_ISG
0.216199	-3.80022	Treg_ISG
1.65698	-4.4609	Treg_ISG
1.4865	-3.72928	Treg_ISG
1.60113	-4.25647	Treg_ISG
1.25481	-4.24031	Treg_ISG
1.43443	-3.76325	Treg_ISG
1.16207	-4.40638	Treg_ISG
1.33564	-3.81138	Treg_ISG
1.40566	-3.56578	Treg_ISG
1.18374	-3.6076	Treg_ISG
0.159453	-3.79787	Treg_ISG
0.374463	-4.70198	Treg_ISG
1.31521	-3.15603	Treg_ISG
0.526587	-4.81138	Treg_ISG
1.07228	-4.55569	Treg_ISG
-0.487738	-2.06791	Treg_ISG
1.04052	-4.61123	Treg_ISG
1.74182	-4.37243	Treg_ISG
1.8598	-3.71293	Treg_ISG
0.690412	-4.8018	Treg_ISG
1.43369	2.99472	Treg_LAG3
0.421734	-4.75241	Treg_ISG
0.496442	-4.41465	Treg_ISG
0.569423	-4.91473	Treg_ISG
0.84707	-3.8159	Treg_ISG
1.15818	-4.65288	Treg_ISG
0.769721	-4.7029	Treg_ISG
1.00442	-4.36334	Treg_ISG
0.585023	-3.68455	Treg_ISG
-0.395427	-1.29425	Treg_ISG
4.71859	-1.96449	Treg_ISG
0.458418	-1.46011	Treg_ISG
1.03146	-2.08641	Treg_ISG
1.18399	3.35902	Treg_LAG3
7.11754	-0.838015	Treg_SELL
4.89969	-1.95703	Treg_SELL
7.64169	0.353174	Treg_SELL
8.37487	-0.453241	Treg_SELL
4.81661	-1.9077	Treg_SELL
4.71287	-2.10215	Treg_SELL
4.9554	-2.37664	Treg_SELL
4.67015	-1.72083	Treg_SELL
4.58147	-1.83851	Treg_SELL
5.33236	-1.38783	Treg_SELL
4.96014	-1.60603	Treg_SELL
6.15373	-0.932227	Treg_SELL
6.53584	-1.36743	Treg_SELL
4.67754	-2.24516	Treg_SELL
5.07153	-1.51689	Treg_SELL
7.40366	-0.386382	Treg_SELL
6.0844	-1.14603	Treg_SELL
4.68706	-2.00293	Treg_SELL
7.94145	-1.17899	Treg_SELL
4.96538	-1.96435	Treg_SELL
5.12404	-2.50642	Treg_SELL
6.25016	-2.47614	Treg_SELL
5.01816	-2.05891	Treg_SELL
6.60554	-1.08633	Treg_SELL
6.81051	-0.925561	Treg_SELL
7.18501	-0.943671	Treg_SELL
5.30671	-1.16241	Treg_SELL
4.97768	-1.49449	Treg_SELL
5.59473	-1.30316	Treg_SELL
5.4352	-1.91487	Treg_SELL
5.64888	-1.25146	Treg_SELL
4.91195	-2.51223	Treg_SELL
6.31031	-0.696174	Treg_SELL
6.21042	-1.13472	Treg_SELL
6.10108	-1.85933	Treg_SELL
5.79121	-1.32095	Treg_SELL
4.52761	-1.92261	Treg_SELL
5.35854	-0.822355	Treg_SELL
5.09302	-1.47598	Treg_SELL
4.82033	-1.78867	Treg_SELL
5.008	-2.44576	Treg_SELL
6.28119	-0.646812	Treg_SELL
8.70148	0.196876	Treg_SELL
8.40802	0.682325	Treg_SELL
8.11923	0.201473	Treg_SELL
6.89502	-0.698919	Treg_SELL
6.17462	-2.13606	Treg_SELL
4.66971	-2.27635	Treg_SELL
4.89735	-2.40159	Treg_SELL
5.9435	-2.59584	Treg_SELL
4.60474	-2.09662	Treg_SELL
7.16367	-1.80535	Treg_SELL
5.36235	-2.56979	Treg_SELL
4.9237	-2.27604	Treg_SELL
4.92437	-2.02849	Treg_SELL
4.57255	-1.65425	Treg_SELL
5.86214	-0.954764	Treg_SELL
5.79452	-0.406512	Treg_SELL
5.29667	-2.55314	Treg_SELL
5.57253	-1.12373	Treg_SELL
8.95841	0.918908	Treg_SELL
5.3587	-2.23746	Treg_SELL
6.91038	-1.79711	Treg_SELL
7.5327	-1.22096	Treg_SELL
8.68321	1.03848	Treg_SELL
9.33835	1.4228	Treg_SELL
9.10197	0.76262	Treg_SELL
7.06333	-0.296446	Treg_SELL
6.10931	-1.44015	Treg_SELL
8.13654	0.41875	Treg_SELL
9.35555	1.65616	Treg_SELL
8.97377	1.16198	Treg_SELL
6.57794	-1.43837	Treg_SELL
8.24162	0.43093	Treg_SELL
7.34283	0.0371616	Treg_SELL
8.05828	0.50373	Treg_SELL
9.19122	1.46906	Treg_SELL
7.14606	-0.385338	Treg_SELL
9.33492	1.3076	Treg_SELL
8.73467	1.56056	Treg_SELL
7.06465	0.260528	Treg_SELL
9.32541	1.37724	Treg_SELL
8.82839	0.575306	Treg_SELL
8.24928	-0.00394296	Treg_SELL
8.79355	0.82805	Treg_SELL
6.69543	-1.94716	Treg_SELL
7.85155	0.36103	Treg_SELL
8.64958	-0.0436594	Treg_SELL
9.27862	1.39767	Treg_SELL
9.23827	0.730753	Treg_SELL
9.31657	0.989312	Treg_SELL
9.38009	0.913394	Treg_SELL
9.07017	0.487313	Treg_SELL
8.95077	1.11692	Treg_SELL
8.55952	1.18429	Treg_SELL
7.3874	0.392527	Treg_SELL
7.52939	0.162622	Treg_SELL
8.31482	0.457447	Treg_SELL
6.46027	-0.636727	Treg_SELL
7.65499	-0.0996333	Treg_SELL
8.93932	0.957429	Treg_SELL
9.04047	0.96344	Treg_SELL
8.89227	1.6032	Treg_SELL
8.71582	1.53977	Treg_SELL
5.11881	-2.10668	Treg_SELL
5.89548	-2.0842	Treg_SELL
6.37889	-0.510213	Treg_SELL
9.20731	0.50761	Treg_SELL
5.37398	-2.8222	Treg_SELL
4.69233	-2.81031	Treg_SELL
5.07224	-2.2702	Treg_SELL
5.14367	-2.38779	Treg_SELL
6.48108	-2.5203	Treg_SELL
5.11488	-2.57864	Treg_SELL
4.78943	-2.75484	Treg_SELL
5.75007	-0.942061	Treg_SELL
6.45558	-2.53962	Treg_SELL
5.02528	-1.74031	Treg_SELL
4.77	-2.20076	Treg_SELL
4.84683	-2.41397	Treg_SELL
5.70605	-2.62984	Treg_SELL
5.88191	-1.51769	Treg_SELL
5.84576	-2.10446	Treg_SELL
6.74826	-1.57296	Treg_SELL
7.44879	-0.765975	Treg_SELL
9.23303	1.44954	Treg_SELL
7.97009	0.87882	Treg_SELL
5.31677	-1.39191	Treg_SELL
7.70933	-0.719111	Treg_SELL
6.98848	0.250143	Treg_SELL
6.37788	-1.02373	Treg_SELL
6.01802	-1.56292	Treg_SELL
7.1574	-1.20062	Treg_SELL
8.62373	-0.253361	Treg_SELL
7.0286	-1.06105	Treg_SELL
7.23394	-0.675615	Treg_SELL
6.45183	-0.769543	Treg_SELL
7.26171	-0.142235	Treg_SELL
8.19645	-0.501072	Treg_SELL
6.67752	-0.915005	Treg_SELL
8.42718	-0.549097	Treg_SELL
6.05877	-0.778472	Treg_SELL
8.73787	-0.187253	Treg_SELL
8.24627	-0.096859	Treg_SELL
6.73623	-1.86149	Treg_SELL
8.06882	-0.0515528	Treg_SELL
4.69308	-2.13051	Treg_SELL
6.12563	-0.841991	Treg_SELL
8.53127	-0.511995	Treg_SELL
8.48686	-0.532581	Treg_SELL
8.46689	-0.606469	Treg_SELL
8.63048	0.416512	Treg_SELL
7.74391	-0.956778	Treg_SELL
8.05325	-0.28321	Treg_SELL
6.94231	-0.938278	Treg_SELL
8.99574	0.230242	Treg_SELL
7.8003	-0.193246	Treg_SELL
8.75259	-0.0271635	Treg_SELL
8.37077	-0.0462358	Treg_SELL
7.92232	0.168224	Treg_SELL
8.56996	0.691844	Treg_SELL
8.18714	-0.267987	Treg_SELL
8.6109	0.275561	Treg_SELL
9.16258	0.551591	Treg_SELL
9.28152	0.980467	Treg_SELL
9.26808	0.516825	Treg_SELL
7.46905	-1.03872	Treg_SELL
6.48551	-1.22297	Treg_SELL
6.33176	-1.81477	Treg_SELL
6.99835	-1.31811	Treg_SELL
5.97972	-1.15736	Treg_SELL
6.4535	-1.52028	Treg_SELL
7.41043	-1.50868	Treg_SELL
5.96772	-1.41806	Treg_SELL
5.93198	-2.7264	Treg_SELL
5.84965	-2.54884	Treg_SELL
5.36495	-2.65895	Treg_SELL
5.02161	-2.27414	Treg_SELL
7.66434	-0.145985	Treg_SELL
8.92245	1.57887	Treg_SELL
9.3745	1.75907	Treg_SELL
8.66571	1.17697	Treg_SELL
[truncated: 8,767 more rows]

## Sheet: Fig. 4b, e-f
Fig. 4b							Fig. 4e					Fig. 4f
avg.exp	pct.exp	features.plot	id	avg.exp.scaled			arm	group	% of Ki67+Treg in T			% of Ki67+Treg in T (periphery)	% of Ki67+Treg in T (tissue)
3.44123	74.141	SELL	Treg_ISG	0.0189109			aPD1-CRT	relapse-free	0			0.36758	3.249
0.705089	49.5077	CCR7	Treg_ISG	0.062241			aPD1-CRT	relapse-free	0			0.322959	1.399
0.643101	51.3562	IFIT1	Treg_ISG	1.7305			CRT	relapse-free	7e-05			0.265501	3.737
0.611647	46.9761	IFIT3	Treg_ISG	1.71429			CRT	relapse-free	7e-05			0.236515	0.438
6.87808	91.7219	ISG20	Treg_ISG	1.67405			CRT	relapse-free	0.00013			0.234888	0.609
0.0243883	39.4012	MKI67	Treg_ISG	-0.71484			aPD1-CRT	relapse-free	0.00025			0.230297	2.132
0.378242	56.6807	PCNA	Treg_ISG	-0.488425			CRT	relapse-free	0.00029			0.22768	1.053
1.4905	56.0981	NR4A1	Treg_ISG	0.36406			aPD1-CRT	relapse-free	0.00031			0.179737	0.54
0.562931	79.2847	ENTPD1	Treg_ISG	-0.569791			aPD1-CRT	relapse-free	0.00047			0.160139	0.451
0.311757	43.6407	LAG3	Treg_ISG	-0.569853			aPD1-CRT	relapse-free	0.0005			0.115558	2.196
0.159236	55.4953	HAVCR2	Treg_ISG	-0.648459			CRT	relapse	0.00051			0.112507	0.733
0.210244	43.1384	PDCD1	Treg_ISG	-0.627221			CRT	relapse-free	0.00054			0.11147	0.578
6.05878	91.963	CTLA4	Treg_ISG	0.0567155			aPD1-CRT	relapse-free	0.00058			0.109833	0.419
0.929467	76.0096	TNFRSF9	Treg_ISG	-0.531716			aPD1-CRT	relapse-free	0.0006			0.1002	1.331
6.24827	89.6524	TNFRSF4	Treg_ISG	-0.330473			CRT	relapse-free	0.00063			0.0974421	1.404
1.86249	71.7755	SELL	Treg_TNFRSF9	-0.540541			CRT	relapse-free	0.00069			0.0957617	1.546
0.362451	49.2274	CCR7	Treg_TNFRSF9	-0.57455			CRT	relapse-free	0.0007			0.089361	0.37
0.172439	40.1135	IFIT1	Treg_TNFRSF9	-0.32184			aPD1-CRT	relapse-free	0.00075			0.0883774	0.184
0.191182	34.4686	IFIT3	Treg_TNFRSF9	-0.413259			CRT	relapse-free	0.00085			0.0863993	1.487
4.47799	91.1069	ISG20	Treg_TNFRSF9	-0.246524			aPD1-CRT	relapse-free	0.00086			0.0855432	0.27
0.0522214	61.211	MKI67	Treg_TNFRSF9	-0.483718			CRT	relapse-free	0.0009			0.0829852	0.926
0.461893	71.3655	PCNA	Treg_TNFRSF9	-0.365716			CRT	relapse-free	0.00091			0.0797721	0.985
2.01301	71.9016	NR4A1	Treg_TNFRSF9	1.09505			aPD1-CRT	relapse-free	0.00097			0.0785486	0.673
1.49626	85.9666	ENTPD1	Treg_TNFRSF9	1.04956			aPD1-CRT	relapse-free	0.00097			0.0780005	0.169
0.792022	52.7278	LAG3	Treg_TNFRSF9	-0.139376			aPD1-CRT	relapse-free	0.00097			0.07122	1.127
0.364291	58.562	HAVCR2	Treg_TNFRSF9	0.18702			aPD1-CRT	relapse-free	0.00098			0.0704772	1.447
0.395095	46.8622	PDCD1	Treg_TNFRSF9	0.267295			aPD1-CRT	relapse-free	0.00099			0.069979	0.495
8.93816	97.2249	CTLA4	Treg_TNFRSF9	1.06155			aPD1-CRT	relapse-free	0.00101			0.0648737	3.412
3.38379	88.0479	TNFRSF9	Treg_TNFRSF9	1.46767			aPD1-CRT	relapse-free	0.00105			0.0648368	0.09
17.9474	97.4456	TNFRSF4	Treg_TNFRSF9	1.55112			aPD1-CRT	relapse-free	0.00111			0.0629359	1.463
8.25979	96.308	SELL	Treg_SELL	1.72644			CRT	relapse-free	0.00114			0.0606598	0.856
1.59207	73.5232	CCR7	Treg_SELL	1.71069			CRT	relapse	0.00114			0.0603064	0.363
0.0480175	38.8186	IFIT1	Treg_SELL	-0.864386			CRT	relapse	0.00117			0.0556966	0.293
0.108153	45.5169	IFIT3	Treg_SELL	-0.833391			CRT	relapse-free	0.00121			0.053914	0.401
4.54451	90.8228	ISG20	Treg_SELL	-0.193292			CRT	relapse-free	0.00124			0.0514271	0.207
0.0323861	36.1814	MKI67	Treg_SELL	-0.648427			CRT	relapse-free	0.00125			0.0513505	0.179
0.332767	79.6941	PCNA	Treg_SELL	-0.555135			CRT	relapse-free	0.00134			0.0463152	0.097
0.085349	77.6371	NR4A1	Treg_SELL	-1.60175			CRT	relapse-free	0.00134			0.0455892	1.328
0.097809	54.5886	ENTPD1	Treg_SELL	-1.37679			CRT	relapse-free	0.00139			0.0452126	0.342
0.102109	26.3186	LAG3	Treg_SELL	-0.757767			aPD1-CRT	relapse-free	0.00139			0.0443253	0.226
0.0457002	68.9346	HAVCR2	Treg_SELL	-1.11105			aPD1-CRT	relapse-free	0.00139			0.0387086	0.576
0.0961149	71.2025	PDCD1	Treg_SELL	-1.1795			CRT	relapse-free	0.00145			0.0373692	0.718
1.21357	64.8207	CTLA4	Treg_SELL	-1.63415			CRT	relapse-free	0.00168			0.0370885	1.179
0.093545	64.346	TNFRSF9	Treg_SELL	-1.21269			CRT	relapse-free	0.00169			0.0367553	1.074
0.945758	81.9093	TNFRSF4	Treg_SELL	-1.18329			aPD1-CRT	relapse-free	0.00176			0.0359232	0.276
1.75343	76.0563	SELL	Treg_LAG3	-0.579186			CRT	relapse-free	0.00177			0.0342243	0.648
0.404997	43.8632	CCR7	Treg_LAG3	-0.495479			CRT	relapse	0.00178			0.0269505	1.049
0.170747	43.662	IFIT1	Treg_LAG3	-0.329219			CRT	relapse-free	0.00179			0.0259913	0.281
0.185536	43.4608	IFIT3	Treg_LAG3	-0.441831			CRT	relapse-free	0.00179			0.0255358	0.537
4.52841	94.165	ISG20	Treg_LAG3	-0.206181			CRT	relapse	0.00179			0.0244406	0.574
0.131211	58.9537	MKI67	Treg_LAG3	0.172199			CRT	relapse-free	0.00184			0.0239529	0.179
0.456314	76.4588	PCNA	Treg_LAG3	-0.373899			aPD1-CRT	relapse-free	0.00185			0.022748	0.273
1.1275	72.4346	NR4A1	Treg_LAG3	-0.143782			aPD1-CRT	relapse-free	0.00203			0.0202758	1.082
0.935776	83.501	ENTPD1	Treg_LAG3	0.0771073			aPD1-CRT	relapse-free	0.00207			0.0192655	0.069
2.88307	81.8913	LAG3	Treg_LAG3	1.7349			CRT	relapse-free	0.00207			0.0153135	0.345
0.691191	69.0141	HAVCR2	Treg_LAG3	1.51895			aPD1-CRT	relapse-free	0.00216			0.0132642	0.268
0.642016	73.2394	PDCD1	Treg_LAG3	1.46217			CRT	relapse-free	0.00226			0.00950781	0.603
7.15751	97.3843	CTLA4	Treg_LAG3	0.440147			CRT	relapse-free	0.00229			0.00101925	0.013
1.54972	86.5191	TNFRSF9	Treg_LAG3	-0.0264328			aPD1-CRT	relapse-free	0.00229
6.91305	93.3602	TNFRSF4	Treg_LAG3	-0.223555			CRT	relapse-free	0.00237
1.62239	79.1111	SELL	Treg_MKI67	-0.625624			aPD1-CRT	relapse-free	0.00239
0.293391	44.4444	CCR7	Treg_MKI67	-0.702899			aPD1-CRT	relapse-free	0.00243
0.196929	34.2222	IFIT1	Treg_MKI67	-0.215052			aPD1-CRT	relapse-free	0.00249
0.267753	47.5556	IFIT3	Treg_MKI67	-0.0258101			aPD1-CRT	relapse-free	0.0025
3.50133	95.1111	ISG20	Treg_MKI67	-1.02806			aPD1-CRT	relapse	0.00252
0.312161	57.7778	MKI67	Treg_MKI67	1.67479			CRT	relapse	0.00252
1.92678	89.7778	PCNA	Treg_MKI67	1.78318			CRT	relapse-free	0.00268
1.43501	82.6667	NR4A1	Treg_MKI67	0.286428			aPD1-CRT	relapse-free	0.00268
1.3639	89.7778	ENTPD1	Treg_MKI67	0.819913			aPD1-CRT	relapse-free	0.0027
0.648634	64.8889	LAG3	Treg_MKI67	-0.2679			aPD1-CRT	relapse-free	0.00273
0.33153	57.3333	HAVCR2	Treg_MKI67	0.0535395			CRT	relapse-free	0.00274
0.355824	60.4444	PDCD1	Treg_MKI67	0.0772555			CRT	relapse-free	0.00275
6.11327	97.7778	CTLA4	Treg_MKI67	0.0757324			aPD1-CRT	relapse-free	0.00275
1.95432	86.6667	TNFRSF9	Treg_MKI67	0.303167			aPD1-CRT	relapse-free	0.00276
9.46073	99.5556	TNFRSF4	Treg_MKI67	0.186193			aPD1-CRT	relapse-free	0.00281
							CRT	relapse-free	0.00281
							CRT	relapse-free	0.00291
							CRT	relapse	0.00293
							CRT	relapse-free	0.00295
							aPD1-CRT	relapse-free	0.00296
							aPD1-CRT	relapse-free	0.00297
							CRT	relapse-free	0.00297
							aPD1-CRT	relapse-free	0.00302
							aPD1-CRT	relapse-free	0.00304
							aPD1-CRT	relapse-free	0.00309
							CRT	relapse	0.00322
							aPD1-CRT	relapse-free	0.00324
							CRT	relapse-free	0.00342
							CRT	relapse-free	0.00345
							CRT	relapse	0.00345
							aPD1-CRT	relapse-free	0.0035
							aPD1-CRT	relapse-free	0.0035
							aPD1-CRT	relapse	0.00359
							aPD1-CRT	relapse-free	0.00363
							aPD1-CRT	relapse	0.00365
							CRT	relapse-free	0.0037
							aPD1-CRT	relapse-free	0.00386
							CRT	relapse	0.004
							CRT	relapse-free	0.00401
							CRT	relapse	0.0041
							CRT	relapse-free	0.00414
							CRT	relapse-free	0.00419
							CRT	relapse-free	0.00426
							aPD1-CRT	relapse-free	0.00435
							CRT	relapse-free	0.00438
							CRT	relapse-free	0.00444
							CRT	relapse-free	0.00448
							CRT	relapse-free	0.00449
							CRT	relapse	0.00451
							aPD1-CRT	relapse-free	0.00459
							aPD1-CRT	relapse-free	0.00468
							aPD1-CRT	relapse-free	0.00476
							aPD1-CRT	relapse-free	0.00494
							aPD1-CRT	relapse-free	0.00495
							CRT	relapse	0.00497
							CRT	relapse-free	0.00504
							aPD1-CRT	relapse-free	0.00523
							CRT	relapse-free	0.00528
							aPD1-CRT	relapse-free	0.00537
							CRT	relapse-free	0.0054
							aPD1-CRT	relapse-free	0.00544
							CRT	relapse-free	0.00547
							aPD1-CRT	relapse-free	0.00574
							CRT	relapse-free	0.00576
							aPD1-CRT	relapse-free	0.00577
							CRT	relapse	0.00578
							aPD1-CRT	relapse	0.00585
							CRT	relapse-free	0.00594
							aPD1-CRT	relapse-free	0.00594
							CRT	relapse-free	0.006
							aPD1-CRT	relapse-free	0.00603
							aPD1-CRT	relapse	0.00604
							aPD1-CRT	relapse-free	0.00607
							CRT	relapse-free	0.00609
							CRT	relapse-free	0.00618
							aPD1-CRT	relapse-free	0.00619
							CRT	relapse-free	0.00628
							CRT	relapse	0.0063
							CRT	relapse-free	0.00638
							aPD1-CRT	relapse-free	0.00648
							CRT	relapse-free	0.00673
							CRT	relapse-free	0.00706
							aPD1-CRT	relapse-free	0.00718
							CRT	relapse-free	0.00718
							CRT	relapse-free	0.00719
							CRT	relapse	0.00726
							aPD1-CRT	relapse-free	0.00733
							CRT	relapse-free	0.00743
							aPD1-CRT	relapse-free	0.00748
							CRT	relapse-free	0.00758
							aPD1-CRT	relapse-free	0.00764
							CRT	relapse-free	0.00774
							CRT	relapse-free	0.00802
							aPD1-CRT	relapse	0.00809
							aPD1-CRT	relapse-free	0.00816
							CRT	relapse-free	0.0083
							aPD1-CRT	relapse-free	0.00842
							aPD1-CRT	relapse-free	0.00844
							aPD1-CRT	relapse	0.00856
							CRT	relapse	0.00864
							aPD1-CRT	relapse	0.00868
							CRT	relapse	0.00916
							aPD1-CRT	relapse-free	0.00926
							CRT	relapse-free	0.00926
							aPD1-CRT	relapse-free	0.0095
							aPD1-CRT	relapse-free	0.00985
							aPD1-CRT	relapse-free	0.01004
							CRT	relapse-free	0.0103
							CRT	relapse	0.01043
							CRT	relapse-free	0.01049
							CRT	relapse-free	0.01053
							aPD1-CRT	relapse	0.01058
							aPD1-CRT	relapse-free	0.0106
							CRT	relapse	0.0107
							aPD1-CRT	relapse-free	0.01074
							CRT	relapse-free	0.01082
							CRT	relapse	0.01117
							CRT	relapse	0.01123
							aPD1-CRT	relapse-free	0.01127
							CRT	relapse-free	0.01142
							aPD1-CRT	relapse-free	0.01157
							CRT	relapse-free	0.01174
							CRT	relapse-free	0.01176
							aPD1-CRT	relapse-free	0.01179
							aPD1-CRT	relapse-free	0.0118
							aPD1-CRT	relapse-free	0.0122
							CRT	relapse-free	0.01255
							aPD1-CRT	relapse-free	0.01287
							aPD1-CRT	relapse-free	0.01328
							CRT	relapse-free	0.01331
							aPD1-CRT	relapse-free	0.01337
							aPD1-CRT	relapse-free	0.01339
							CRT	relapse-free	0.01369
							CRT	relapse-free	0.01389
							aPD1-CRT	relapse-free	0.01399
							aPD1-CRT	relapse-free	0.01404
							aPD1-CRT	relapse-free	0.01412
							CRT	relapse-free	0.01447
							aPD1-CRT	relapse	0.01455
							aPD1-CRT	relapse-free	0.01456
							aPD1-CRT	relapse-free	0.01463
							aPD1-CRT	relapse-free	0.01474
							CRT	relapse	0.01487
							CRT	relapse-free	0.01515
							aPD1-CRT	relapse	0.01546
							aPD1-CRT	relapse	0.01559
							aPD1-CRT	relapse-free	0.0157
							aPD1-CRT	relapse-free	0.01603
							CRT	relapse-free	0.01644
							aPD1-CRT	relapse	0.01666
							CRT	relapse	0.01679
							aPD1-CRT	relapse-free	0.01696
							aPD1-CRT	relapse-free	0.0179
							aPD1-CRT	relapse-free	0.01793
							aPD1-CRT	relapse-free	0.01804
							CRT	relapse	0.01845
							CRT	relapse-free	0.01914
							CRT	relapse-free	0.01915
							CRT	relapse-free	0.01986
							aPD1-CRT	relapse-free	0.02076
							aPD1-CRT	relapse-free	0.0208
							aPD1-CRT	relapse-free	0.02081
							aPD1-CRT	relapse-free	0.02114
							aPD1-CRT	relapse-free	0.02132
							aPD1-CRT	relapse	0.02147
							CRT	relapse-free	0.02196
							aPD1-CRT	relapse-free	0.02316
							CRT	relapse	0.02389
							CRT	relapse-free	0.02445
							aPD1-CRT	relapse	0.02455
							aPD1-CRT	relapse	0.02467
							aPD1-CRT	relapse-free	0.02499
							CRT	relapse	0.02533
							CRT	relapse-free	0.0256
							CRT	relapse-free	0.02677
							CRT	relapse-free	0.02803
							aPD1-CRT	relapse-free	0.03139
							aPD1-CRT	relapse	0.03156
							aPD1-CRT	relapse-free	0.03206
							aPD1-CRT	relapse-free	0.03249
							CRT	relapse-free	0.03252
							aPD1-CRT	relapse-free	0.03412
							aPD1-CRT	relapse-free	0.03478
							aPD1-CRT	relapse-free	0.03571
							CRT	relapse-free	0.03677
							aPD1-CRT	relapse	0.03737
							CRT	relapse-free	0.04221
							aPD1-CRT	relapse	0.04451
							CRT	relapse-free	0.05733

## Sheet: Fig. 5
Fig. 5b						Fig. 5c					Fig. 5d				Fig. 5e
% of Ki67+Treg in T	% of CD8T in T	Ki67+Treg/Ki67+CD8T	PD1+Treg/PD1+CD8T			strata	% of CD8+T in T	% of Ki67+CD8+T in Ki67+T			% of Ki67+ in Treg	IL_2R			strata	EFS	EFStime
0	0.86258	0	0			low	86.2583	90.8676			0.05328	524.16			low	0	47.7041
0	0.66433	0	0.4			low	66.4326	58.3333			0.05396	535.94			low	0	46.9479
7e-05	0.4689	0.66667	0.17023			high	46.8898	25			0.02802	427.46			high	0	45.9945
7e-05	0.51551	0.125	0.028			high	51.5508	57.1429			0.11141	433.65			low	0	42.1808
0.00013	0.65435	0.05263	0.42857			high	65.4352	63.3333			0.02157	1062.37			low	1	5.32603
0.00025	0.90663	0.00792	0.00617			high	90.6626	95.0278			0.11884	1161.73			low	0	40.537
0.00029	0.9	0.00347	0.00969			high	90.0003	94.7119			0	298.44			low	0	37.1836
0.00031	0.9104	0.00543	0.02655			high	91.0398	93.8776			0.03428	1062.37			low	1	28.8986
0.00047	0.88621	0.00905	0.02569			high	88.6205	92.8127			0.20132	1210.71			low	0	44.0548
0.0005	0.83083	0.01072	0.01728			high	83.0827	92.0583			0.11077	2063.3			low	0	41.9178
0.00051	0.8516	0.00836	0.41611			high	85.1595	95.3519			0.03475	2215.05			low	0	34.7836
0.00054	0.75297	0.01151	0.04661			high	75.2967	83.7466			0.0397	1191.17			low	0	41.7534
0.00058	0.46961	0.14726	0.04523			high	46.9607	49.4078			0.27366	1873.83			low	0	37.2164
0.0006	0.73549	0.02123	0.00185			high	73.5492	77.9496			0.11308	1052.32			low	0	38.5644
0.00063	0.9067	0.00598	0.0084			high	90.6703	94.6978			0.04526	856.93			low	0	47.6055
0.00069	0.70668	0.06723	0.08389			high	70.6681	80.678			0.14079	2245.16			low	0	47.1123
0.0007	0.81222	0.03125	0.00462			high	81.2222	88.8889			0.02966	298.44			low	0	47.0137
0.00075	0.83192	0.03289	0.01602			high	83.1916	84.6207			0.12251	2089.46			low	0	46.8822
0.00085	0.62516	0.01127	0.06731			high	62.5159	89.7598			0.03875	1680.45			low	0	44.9425
0.00086	0.42777	0.10526	0.03509			high	42.7773	48.7179			0.1447	1047.29			high	0	43.0356
0.0009	0.70011	0.00875	0.05042			high	70.011	90.9428			0.18894	2833.5			high	1	14.9918
0.00091	0.63179	0.03247	NA			high	63.1793	68.75							low	0	40.3726
0.00097	0.88904	0.02505	0.09375			high	88.9038	93.8517							high	0	40.3726
0.00097	0.75508	0.02393	0.10366			high	75.5077	89.1979							low	0	38.1699
0.00097	0.85376	0.03191	0			high	85.3761	87.8505							low	0	36.9863
0.00098	0.64594	0.06176	0.21088			high	64.5936	69.6721							high	1	20.0877
0.00099	0.84314	0.02341	0.0512			high	84.3142	92.3025							low	1	15.4192
0.00101	0.46713	0.04167	0.07921			high	46.7126	58.4653							low	0	43.0027
0.00105	0.30758	0.07975	0.26889			high	30.7583	49.4439							low	0	42.8712
0.00111	0.40495	0.15517	0			high	40.495	36.7089							high	1	19.726
0.00114	0.85592	0.0277	0.1087			high	85.5924	91.3924							low	1	21.6658
0.00114	0.73468	0.03792	0.03817			high	73.4682	75.3511							low	1	32.3178
0.00117	0.5183	0.09836	0			high	51.83	41.5909							low	0	40.2082
0.00121	0.31158	0.22353	0.18116			high	31.1575	43.3673							low	1	16.3726
0.00124	0.86612	0.01787	0.01832			high	86.6118	93.1153							high	1	12.9534
0.00125	0.68465	0.02078	0.03846			high	68.4647	84.8018							low	0	38.4986
0.00134	0.29461	0.14894	0			high	29.4606	51.6484							low	1	18.3123
0.00134	0.35794	0.16425	0.26011			high	35.7942	45.5947							low	0	36.5918
0.00139	0.48345	0.09697	0.1875			high	48.3451	61.6822							low	1	42.8712
0.00139	0.8429	0.01986	0.04433			high	84.2896	88.943							low	0	44.3836
0.00139	0.54269	0.04294	0.01408			high	54.2687	83.9341							high	1	2.72877
0.00145	0.34487	0.036	0.03571			high	34.4872	61.7284							low	0	43.5288
0.00168	0.43008	0.05975	0.0717			high	43.0082	67.4171							high	0	43.0356
0.00169	0.44097	0.15167	0.36493			high	44.0968	46.0355							high	1	27.3205
0.00176	0.50076	0.02473	0.04206			high	50.0755	71.0758							low	0	38.1041
0.00177	0.49716	0.05785	0.07966			high	49.7162	53.1868							low	0	37.5123
0.00178	0.61418	0.06551	0.11023			high	61.4182	71.6475							low	0	37.5781
0.00179	0.80827	0.02432	0.03489			high	80.8268	90.3846
0.00179	0.72165	0.08621	1			high	72.1646	68.2353
0.00179	0.21351	0.2974	0.22857			high	21.3512	28.0501
0.00184	0.31864	0.24843	2			high	31.8639	42.2872
0.00185	0.60056	0.03509	0.14983			high	60.0556	85.1852
0.00203	0.48374	0.02222	0.05882			high	48.374	57.6923
0.00207	0.70422	0.04015	0.10816			high	70.4215	80.4994
0.00207	0.36188	0.14286	0			low	36.1878	58.3333
0.00216	0.25272	0.17738	0.58193			high	25.2723	49.5347
0.00226	0.44208	0.08514	0.16785			high	44.2076	59.5469
0.00229	0.66438	0.04434	0.11724			high	66.4377	84
0.00229	0.49927	0.09704	0.36335			high	49.9268	66.1319
0.00237	0.78831	0.04146	0.04358			high	78.8312	79.7605
0.00239	0.37833	0.09436	0.12409			high	37.8333	53.8724
0.00243	0.80846	0.03102	0.02368			high	80.8464	84.4913
0.00249	0.48223	0.04647	0.26073			high	48.2231	68.5684
0.0025	0.28382	0.49153	2.75			high	28.3818	34.1605
0.00252	0.50482	0.07947	0.11838			high	50.4824	63.4454
0.00252	0.37619	0.08561	0.29016			high	37.6191	38.9352
0.00268	0.14744	0.31395	0.79141			low	14.7444	16.4909
0.00268	0.52459	0.18868	0.01563			high	52.4587	48.4756
0.0027	0.72162	0.04959	0.14759			low	72.1622	78.2328
0.00273	0.57266	0.08652	0.55948			high	57.2661	66.7614
0.00274	0.06648	0.81848	2.78922			low	6.64751	5.25312
0.00275	0.56319	0.06667	0			high	56.3187	83.3333
0.00275	0.39534	0.15697	0.1628			high	39.5337	48.6695
0.00276	0.40056	0.13649	0.23493			high	40.0563	53.7867
0.00281	0.69215	0.05839	0.09249			high	69.2149	81.366
0.00281	0.63483	0.04569	1.24			high	63.4831	76.6537
0.00291	0.57187	0.09434	0.11771			high	57.1871	61.4938
0.00293	0.50705	0.03609	0.19551			high	50.7045	67.6208
0.00295	0.57065	0.06589	0.19808			high	57.0652	79.2755
0.00296	0.66392	0.04225	0.10915			high	66.3923	81.5456
0.00297	0.87476	0.03105	0.045			high	87.4762	94.4834
0.00297	0.52221	0.165	0.17647			high	52.2214	43.7956
0.00302	0.38678	0.0789	0.29773			high	38.6778	64.0152
0.00304	0.70813	0.08344	0.08159			high	70.8128	76.7276
0.00309	0.6316	0.07739	0.12817			low	63.1596	70.5697
0.00322	0.46586	0.03367	0.0612			high	46.5865	58.0782
0.00324	0.31553	0.15071	0.58333			high	31.5529	37.0008
0.00342	0.72636	0.11409	0.17421			high	72.6364	78.4277
0.00345	0.28202	0.34524	0.13636			low	28.2024	36.2938
0.00345	0.3939	0.08845	0.16327			high	39.3897	59.1423
0.0035	0.30518	0.16792	0.07308			low	30.5178	32.6354
0.0035	0.48394	0.42169	0.30231			high	48.3939	52.5316
0.00359	0.45494	0.21538	0.28856			low	45.4942	51.1811
0.00363	0.37513	0.18129	0.33436			high	37.5132	51.8968
0.00365	0.56836	0.03766	0.23346			high	56.8356	78.2004
0.0037	0.67244	0.10419	0.1516			low	67.244	75.7526
0.00386	0.80709	0.01723	0.12403			high	80.7089	90.1703
0.004	0.53756	0.08748	0.16431			high	53.7563	69.6277
0.00401	0.27356	0.18425	0.10526			low	27.356	34.6829
0.0041	0.28795	0.09506	0.23282			high	28.795	36.6131
0.00414	0.50242	0.04317	0.2071			low	50.2415	64.9533
0.00419	0.40658	0.12063	0.45426			high	40.6582	59.6904
0.00426	0.25674	0.20619	0.87302			high	25.6738	40.6993
0.00435	0.2541	0.28183	0.36388			high	25.4099	25.1836
0.00438	0.20761	0.31282	0.34328			high	20.7611	24.4821
0.00444	0.49639	0.07802	0.02632			high	49.639	69.0604
0.00448	0.53011	0.08999	0.15604			high	53.0109	75.4395
0.00449	0.36264	0.17486	0.17765			high	36.2644	43.2958
0.00451	0.34044	0.13452	0.15759			high	34.0438	46.0572
0.00459	0.36375	0.14778	0.1227			high	36.375	44.5083
0.00468	0.8736	0.02192	0.03762			high	87.3597	92.3631
0.00476	0.338	0.0948	0.06699			high	33.8004	29.3268
0.00494	0.64618	0.04711	0.14589			high	64.6176	74.1305
0.00495	0.49134	0.25	0.31532			high	49.1344	61.5385
0.00497	0.48073	0.13303	0.1064			low	48.0732	53.9767
0.00504	0.4358	0.22238	0.36683			high	43.5804	52.6038
0.00523	0.57081	0.09539	0.08163			low	57.0811	59.2593
0.00528	0.3361	0.25	0.93578			high	33.6098	31.6675
0.00537	0.2582	0.28519	0.13315			low	25.82	39.6942
0.0054	0.46728	0.14654	0.28108			low	46.7284	65.4139
0.00544	0.74392	0.04561	0.13114			low	74.3923	88.5623
0.00547	0.44638	0.24013	0.20456			low	44.6383	49.6236
0.00574	0.59221	0.0313	0.05882			high	59.2213	72.615
0.00576	0.51578	0.10813	0.09067			low	51.5781	63.1976
0.00577	0.51964	0.08558	0.39192			low	51.9643	67.41
0.00578	0.42403	0.05076	0.09091			high	42.4032	65.0165
0.00585	0.57849	0.06862	0.07437			high	57.8491	83.583
0.00594	0.24726	0.56479	0.26396			low	24.7262	29.5429
0.00594	0.40681	0.26459	0.125			low	40.6808	51.1661
0.006	0.58733	0.10339	0.2313			low	58.7325	69.8646
0.00603	0.42173	0.33553	0.07109			high	42.1731	42.2222
0.00604	0.29643	0.25984	0.66544			low	29.6433	37.4486
0.00607	0.37728	0.15674	0.12387			low	37.7276	46.6715
0.00609	0.44711	0.15134	0.3553			high	44.7112	51.6058
0.00618	0.44719	0.08253	0.29412			high	44.7191	53.878
0.00619	0.31549	0.15	0.08403			low	31.5493	38.5289
0.00628	0.65403	0.0409	0.025			low	65.4029	73.7006
0.0063	0.58574	0.05339	0.06796			low	58.5735	75.1468
0.00638	0.39086	0.29924	0.64417			low	39.0862	44.9744
0.00648	0.17745	0.63592	0.65217			high	17.7454	20.467
0.00673	0.61865	0.13352	0.22167			low	61.8654	71.6359
0.00706	0.17112	0.33295	0.39328			low	17.1122	20.0758
0.00718	0.46344	0.16711	0.39201			low	46.3445	63.7648
0.00718	0.693	0.10931	0.08312			high	69.2998	59.6688
0.00719	0.31984	0.20601	0.18947			low	31.9844	51.0965
0.00726	0.51756	0.15783	0.09009			low	51.7558	62.3622
0.00733	0.57839	0.11279	0.10486			high	57.8393	72.5648
0.00743	0.21282	0.3785	0.2623			high	21.2825	38.0783
0.00748	0.57666	0.10653	0.06567			low	57.6658	67.0198
0.00758	0.63165	0.09205	0.05906			high	63.1653	69.5031
0.00764	0.42347	0.1443	0.21137			low	42.3473	37.5263
0.00774	0.48955	0.1	0.19954			high	48.9551	65.3595
0.00802	0.63103	0.09296	0.25784			high	63.1031	73.9006
0.00809	0.27758	0.39246	0.34214			low	27.7575	31.9915
0.00816	0.35765	0.25792	0.53846			low	35.7647	52.6551
0.0083	0.21369	0.19137	0.17787			low	21.369	17.8645
0.00842	0.42507	0.13333	0.52941			low	42.5068	64.7208
0.00844	0.39044	0.20506	0.50384			low	39.0439	52.9665
0.00856	0.14776	0.72311	0.56842			low	14.7758	20.9291
0.00864	0.33994	0.13237	0.9213			high	33.9939	65.8066
0.00868	0.45671	0.13672	0.01886			high	45.6713	60.0618
0.00916	0.39707	0.16242	0.31202			low	39.7074	53.7357
0.00926	0.37326	0.27116	0.28039			low	37.326	43.6981
0.00926	0.26689	0.40816	0.11765			high	26.6888	24.3176
0.0095	0.32193	0.19573	0.04762			low	32.1934	33.6661
0.00985	0.71535	0.09697	0.05494			low	71.5352	75.2694
0.01004	0.46794	0.48925	0.22727			high	46.794	31.4721
0.0103	0.44321	0.16231	0.06572			low	44.3211	56.1965
0.01043	0.63111	0.1917	0.14286			low	63.1114	71.4414
0.01049	0.27101	0.36587	0.13569			low	27.1012	35.4678
0.01053	0.37852	0.41732	0.06897			low	37.8519	40.4553
0.01058	0.34416	0.23641	0.04889			low	34.4162	31.4581
0.0106	0.11819	0.58529	0.25165			low	11.8188	10.9289
0.0107	0.32585	0.16556	0.42489			low	32.5845	39.7892
0.01074	0.48929	0.29908	0.25926			low	48.9293	51.1737
0.01082	0.37941	0.14047	0.32552			low	37.9412	48.4175
0.01117	0.64129	0.16572	0.13633			low	64.1294	67.1542
0.01123	0.05923	1.6	0.62914			low	5.92277	6.70986
0.01127	0.34736	0.41638	0.44593			low	34.7356	43.3343
0.01142	0.16743	0.5519	0.25641			low	16.7435	22.5328
0.01157	0.3147	0.61653	0.25824			low	31.4697	28.0502
0.01174	0.6204	0.1489	0.16937			low	62.0405	63.6508
0.01176	0.08571	4.2549	0.22449			high	8.57096	7.90698
0.01179	0.16223	0.91525	1.46707			high	16.2227	15.5059
0.0118	0.26632	0.55182	0.35837			low	26.632	24.4341
0.0122	0.48645	0.08911	0.8			low	48.645	79.5276
0.01255	0.2298	0.31696	0.3555			low	22.9804	31.5493
0.01287	0.46566	0.30289	0.54833			low	46.5657	48.7924
0.01328	0.44309	0.20453	0.57063			low	44.3092	49.6296
0.01331	0.23182	0.42453	0.16938			low	23.1815	26.8695
0.01337	0.20453	0.34183	0.12709			high	20.4532	43.9857
0.01339	0.35651	0.14723	0.10592			low	35.6511	32.1597
0.01369	0.24585	0.69602	1.42368			low	24.5852	26.8908
0.01389	0.22732	0.56916	0.45373			low	22.7315	34.3004
0.01399	0.19018	0.48698	0.11765			low	19.018	26.9372
0.01404	0.38222	0.36266	0.40797			low	38.222	42.5191
0.01412	0.33641	0.16532	0.34804			low	33.6408	55.3563
0.01447	0.67007	0.142	0.24884			low	67.0072	71.3191
0.01455	0.32687	0.20451	0.53943			low	32.6866	25.4509
0.01456	0.23502	0.40695	0.9649			low	23.502	36.9781
0.01463	0.6386	0.10329	0.13703			low	63.8596	70.6516
0.01474	0.50604	0.42546	0.34289			low	50.6045	49.6837
0.01487	0.39781	0.18626	0.25219			low	39.7806	58.6918
0.01515	0.6277	0.10435	0.11618			low	62.7704	70.0761
0.01546	0.29352	0.23457	0.30273			low	29.3524	46.875
0.01559	0.50666	0.08491	0.03394			low	50.6664	64.7909
0.0157	0.24647	0.35714	1.41667			low	24.6468	45.9016
0.01603	0.38048	0.30782	0.30338			low	38.048	41.0758
0.01644	0.52325	0.39037	0.33072			low	52.3247	57.9845
0.01666	0.1477	0.63759	1.67317			low	14.7698	25.3475
0.01679	0.24662	1.19533	2.0717			low	24.6617	28.2149
0.01696	0.23381	0.54466	0			low	23.3806	23.9562
0.0179	0.27619	0.33216	0.15789			low	27.619	27.9093
0.01793	0.44424	0.12117	0.34355			low	44.4242	56.4665
0.01804	0.10856	1.83036	0.95423			low	10.8559	9.68579
0.01845	0.22123	0.42543	0.60841			low	22.1231	26.6527
0.01914	0.26232	0.55515	0.79494			low	26.2319	39.5732
0.01915	0.16324	0.70175	0.86364			low	16.3236	18.5668
0.01986	0.07319	1.30868	1.15686			low	7.3185	8.49263
0.02076	0.27958	0.55683	1.79821			low	27.9581	38.7393
0.0208	0.38086	0.33978	0.30781			low	38.0858	44.7977
0.02081	0.53265	0.2051	0.28242			low	53.265	59.8336
0.02114	0.22986	0.35484	1.03169			low	22.986	44.2371
0.02132	0.27918	0.50873	0.54857			low	27.9176	48.449
0.02147	0.37585	0.24752	0.19744			low	37.5855	56.3663
0.02196	0.33662	0.20164	0.27344			low	33.6624	43.0898
0.02316	0.08727	0.81862	1.18087			low	8.72692	14.3126
0.02389	0.26823	0.37161	0.28764			low	26.8225	41.6058
0.02445	0.40275	0.35852	0.33794			low	40.275	45.365
0.02455	0.42488	0.26536	0.58022			low	42.4882	61.3776
0.02467	0.29081	0.26705	1.04348			high	29.0814	41.1215
0.02499	0.3475	0.48259	0.47945			low	34.7501	42.3158
0.02533	0.11645	1.86825	3.46843			high	11.6452	8.77926
0.0256	0.27156	0.88732	0.56744			low	27.1564	26.272
0.02677	0.25403	1.18687	0.43244			low	25.4028	22.4981
0.02803	0.1728	0.72208	0.54289			low	17.2804	21.7172
0.03139	0.30493	0.375	0.91667			low	30.4933	53.0806
0.03156	0.48112	0.24203	0.30295			low	48.1119	51.1308
0.03206	0.1997	0.6477	1.19647			low	19.9697	19.1333
0.03249	0.3765	0.36866	0.63046			low	37.6497	43.1659
0.03252	0.55185	0.23818	0.47951			low	55.1853	69.5182
0.03412	0.59621	0.18234	0.26178			low	59.6212	64.7169
0.03478	0.55334	0.23681	0.29781			low	55.3342	62.1664
0.03571	0.22423	1.24256	0.91963			low	22.423	26.0853
0.03677	0.31936	0.59319	0.60493			low	31.9356	36.0502
0.03737	0.43767	0.25673	0.3909			low	43.7671	55.7062
0.04221	0.2793	0.80562	0.62912			low	27.9298	20.2562
0.04451	0.52136	0.22399	0.60131			low	52.1356	58.9286
0.05733	0.25624	0.67467	1.86538			low	25.6243	28.1638

## Sheet: Fig. 6
Fig. 6b					Fig. 6c						Fig. 6d
arm	IC_response	% of Ki67+Treg in T			arm	strata	EFS	EFStime			arm	strata	EFS	EFStime
aPD1-CRT	CR	0			aPD1-CRT	low	0	47.6055			aPD1	low	0	61.33
CRT	CR	0.00013			aPD1-CRT	low	0	46.2247			aPD1	low	0	31.7
aPD1-CRT	CR	0.0005			CRT	low	0	45.7973			Observation	low	0	33.53
CRT	CR	0.00051			CRT	low	0	47.9014			aPD1	low	0	59.53
aPD1-CRT	CR	0.00058			CRT	low	0	42.8712			Observation	low	0	66.93
aPD1-CRT	CR	0.00075			aPD1-CRT	low	0	44.8438			aPD1	low	0	62.3
aPD1-CRT	CR	0.00097			CRT	low	0	36.5589			Observation	low	0	39.43
aPD1-CRT	CR	0.00098			aPD1-CRT	low	0	47.7041			aPD1	low	0	35.57
aPD1-CRT	CR	0.00105			aPD1-CRT	low	0	46.2575			Observation	low	0	41.9
CRT	CR	0.00114			aPD1-CRT	low	0	47.8685			Observation	low	0	39.27
CRT	CR	0.00125			CRT	low	1	13.2822			aPD1	low	0	37.03
CRT	CR	0.00134			CRT	low	0	45.5342			Observation	low	0	48.07
CRT	CR	0.00139			aPD1-CRT	low	0	42.411			aPD1	low	0	25.83
aPD1-CRT	CR	0.00139			aPD1-CRT	low	0	47.4411			aPD1	low	0	39.67
CRT	CR	0.00226			CRT	low	0	46.7178			aPD1	low	0	47.63
aPD1-CRT	CR	0.00275			CRT	low	0	44.5808			Observation	low	0	27.3
CRT	CR	0.00322			CRT	low	0	37.874			Observation	low	0	59.97
aPD1-CRT	CR	0.00363			aPD1-CRT	low	0	34.5205			aPD1	low	0	30.27
aPD1-CRT	CR	0.00476			CRT	low	0	40.3068			aPD1	low	0	50.63
CRT	CR	0.00618			aPD1-CRT	low	0	43.7589			Observation	low	0	30.8
aPD1-CRT	CR	0.00718			CRT	low	0	39.3534			aPD1	low	0	58.23
aPD1-CRT	CR	0.00748			CRT	low	0	48.263			Observation	low	0	65.67
CRT	CR	0.0107			aPD1-CRT	low	0	47.7041			Observation	low	1	13
CRT	CR	0.01331			aPD1-CRT	low	0	46.6521			Observation	low	0	30.27
CRT	CR	0.01515			aPD1-CRT	low	0	44.8438			aPD1	low	0	52.9
CRT	CR	0.01915			aPD1-CRT	low	0	42.3123			aPD1	low	0	34.97
aPD1-CRT	CR	0.0208			aPD1-CRT	low	0	48.8219			Observation	low	0	66.5
aPD1-CRT	CR	0.03249			aPD1-CRT	low	0	45.7973			Observation	low	1	7.47
aPD1-CRT	CR	0.04451			aPD1-CRT	low	0	48.9534			aPD1	low	0	49.83
aPD1-CRT	NCR	0			aPD1-CRT	low	0	45.1068			aPD1	low	0	33.7
CRT	NCR	7e-05			CRT	low	0	45.863			aPD1	low	0	28.63
CRT	NCR	7e-05			CRT	low	1	16.8986			aPD1	low	0	62
aPD1-CRT	NCR	0.00025			CRT	low	1	32.9096			Observation	low	1	3.27
CRT	NCR	0.00029			CRT	low	0	49.4137			aPD1	low	0	41.37
aPD1-CRT	NCR	0.00031			CRT	low	0	45.6			aPD1	low	1	9.17
aPD1-CRT	NCR	0.00047			CRT	low	0	45.6			Observation	low	1	12.87
CRT	NCR	0.00054			CRT	low	0	45.0411			Observation	low	0	32.73
aPD1-CRT	NCR	0.0006			CRT	low	0	43.989			aPD1	low	0	44.63
CRT	NCR	0.00063			CRT	low	0	48.7233			Observation	low	0	30.13
CRT	NCR	0.00069			aPD1-CRT	low	0	47.9014			Observation	low	0	36.63
CRT	NCR	0.0007			aPD1-CRT	low	0	47.1123			aPD1	low	0	65.9
CRT	NCR	0.00085			CRT	low	0	41.3589			Observation	low	0	62.97
CRT	NCR	0.0009			CRT	low	0	43.463			Observation	low	0	60.03
CRT	NCR	0.00091			CRT	low	0	39.7479			Observation	low	0	65.67
aPD1-CRT	NCR	0.00097			aPD1-CRT	low	0	36.5918			Observation	low	0	48.97
aPD1-CRT	NCR	0.00097			CRT	low	0	38.8274			Observation	low	1	12.33
aPD1-CRT	NCR	0.00099			CRT	low	1	16.2411			Observation	low	0	61.37
aPD1-CRT	NCR	0.00101			CRT	low	0	45.9945			aPD1	low	0	62
aPD1-CRT	NCR	0.00111			CRT	low	0	44.1863			Observation	low	1	24.5
CRT	NCR	0.00114			CRT	low	1	32.6137			Observation	low	0	37.07
CRT	NCR	0.00117			CRT	low	0	42.6411			aPD1	low	0	31.9
CRT	NCR	0.00121			aPD1-CRT	low	0	43.0685			Observation	low	0	46.63
CRT	NCR	0.00124			aPD1-CRT	low	0	37.874			Observation	low	1	7.6
CRT	NCR	0.00134			aPD1-CRT	low	0	42.1151			aPD1	low	0	43.37
CRT	NCR	0.00145			CRT	low	0	46.6521			aPD1	low	0	63
CRT	NCR	0.00168			aPD1-CRT	low	0	48.0986			Observation	low	1	7.73
CRT	NCR	0.00169			CRT	low	0	37.4466			aPD1	low	0	60.23
aPD1-CRT	NCR	0.00176			CRT	low	0	39.4849			Observation	low	0	38.47
CRT	NCR	0.00178			aPD1-CRT	low	0	37.1836			Observation	low	0	31.57
CRT	NCR	0.00179			CRT	low	0	47.6384			Observation	low	0	37.83
CRT	NCR	0.00179			aPD1-CRT	low	0	40.3726			aPD1	low	0	30.73
CRT	NCR	0.00179			aPD1-CRT	low	0	46.9479			Observation	low	0	62.3
CRT	NCR	0.00184			aPD1-CRT	low	0	34.4877			Observation	low	0	32.6
aPD1-CRT	NCR	0.00185			aPD1-CRT	low	0	48.3616			Observation	low	0	59.37
aPD1-CRT	NCR	0.00203			aPD1-CRT	low	1	24.6247			Observation	low	0	38.37
aPD1-CRT	NCR	0.00207			CRT	low	1	45.074			aPD1	low	0	28.67
CRT	NCR	0.00207			CRT	low	0	42.411			aPD1	low	0	29
aPD1-CRT	NCR	0.00216			aPD1-CRT	low	0	39.9781			aPD1	low	0	38.03
CRT	NCR	0.00229			aPD1-CRT	low	0	38.8932			Observation	low	0	30.03
aPD1-CRT	NCR	0.00229			aPD1-CRT	low	0	38.137			Observation	low	0	32.1
aPD1-CRT	NCR	0.00239			CRT	low	0	36.6904			aPD1	low	0	35
aPD1-CRT	NCR	0.00243			CRT	low	0	46.2247			aPD1	low	0	42.8
aPD1-CRT	NCR	0.00249			aPD1-CRT	low	0	48.5918			Observation	low	0	34.33
aPD1-CRT	NCR	0.0025			aPD1-CRT	low	0	36.6904			aPD1	low	0	63.5
CRT	NCR	0.00252			aPD1-CRT	low	0	43.0027			Observation	low	1	3.07
aPD1-CRT	NCR	0.00268			CRT	low	0	38.5973			Observation	low	1	24.47
aPD1-CRT	NCR	0.0027			CRT	low	0	35.9671			aPD1	low	0	36.67
CRT	NCR	0.00275			CRT	low	1	18.2466			Observation	low	0	36.37
aPD1-CRT	NCR	0.00276			CRT	low	0	34.0603			Observation	low	0	45.93
aPD1-CRT	NCR	0.00281			aPD1-CRT	low	0	38.1699			aPD1	low	0	61.37
CRT	NCR	0.00281			aPD1-CRT	low	0	42.3781			aPD1	low	0	32.63
CRT	NCR	0.00291			CRT	low	0	12.526			aPD1	low	0	40.47
CRT	NCR	0.00293			aPD1-CRT	low	0	44.1205			Observation	low	0	33.07
CRT	NCR	0.00295			aPD1-CRT	low	0	40.9644			aPD1	low	0	28.4
aPD1-CRT	NCR	0.00296			aPD1-CRT	low	0	38.0384			aPD1	low	1	23.1
aPD1-CRT	NCR	0.00297			CRT	low	1	13.5781			aPD1	low	0	45.1
CRT	NCR	0.00297			aPD1-CRT	low	0	46.7178			aPD1	low	0	61.33
aPD1-CRT	NCR	0.00302			CRT	low	0	42.3123			aPD1	low	0	32.47
aPD1-CRT	NCR	0.00304			CRT	low	0	42.8712			aPD1	low	1	7.9
aPD1-CRT	NCR	0.00324			CRT	low	1	20.8438			Observation	low	0	29.5
CRT	NCR	0.00345			aPD1-CRT	low	0	43.0027			aPD1	low	0	58.23
aPD1-CRT	NCR	0.0035			aPD1-CRT	low	0	42.1808			aPD1	low	0	29.17
aPD1-CRT	NCR	0.0035			aPD1-CRT	low	1	32.3178			Observation	low	0	33.53
aPD1-CRT	NCR	0.00359			aPD1-CRT	low	0	36.6247			Observation	low	0	37.83
CRT	NCR	0.0037			aPD1-CRT	low	1	18.7726			Observation	low	1	8.87
aPD1-CRT	NCR	0.00386			CRT	low	0	44.3836			aPD1	low	0	35
CRT	NCR	0.00401			aPD1-CRT	low	0	48.4932			Observation	low	1	25.57
CRT	NCR	0.0041			CRT	low	1	6.87123			Observation	low	0	42.57
CRT	NCR	0.00414			CRT	low	0	42.3781			aPD1	low	0	30.57
CRT	NCR	0.00419			CRT	low	1	28.6027			aPD1	low	0	32.03
CRT	NCR	0.00426			CRT	low	0	34.3233			Observation	low	0	59.53
aPD1-CRT	NCR	0.00435			CRT	low	0	40.011			aPD1	low	1	20.03
CRT	NCR	0.00438			CRT	low	0	42.9699			aPD1	low	0	37.6
CRT	NCR	0.00444			aPD1-CRT	low	0	41.1945			aPD1	low	0	65.13
CRT	NCR	0.00448			CRT	low	0	41.3589			aPD1	low	0	34.27
CRT	NCR	0.00451			CRT	low	0	46.2575			Observation	low	0	35.2
aPD1-CRT	NCR	0.00459			CRT	low	0	46.9479			aPD1	low	0	32
aPD1-CRT	NCR	0.00468			CRT	low	0	40.7671			aPD1	low	0	60.23
aPD1-CRT	NCR	0.00494			CRT	low	1	19.7589			Observation	low	0	34.33
aPD1-CRT	NCR	0.00495			aPD1-CRT	low	0	43.726			Observation	low	1	5.53
CRT	NCR	0.00497			aPD1-CRT	low	0	37.9726			Observation	low	1	18.57
CRT	NCR	0.00504			aPD1-CRT	low	0	41.2932			aPD1	low	0	32.6
aPD1-CRT	NCR	0.00523			aPD1-CRT	low	0	40.3726			Observation	low	1	6.1
CRT	NCR	0.00528			aPD1-CRT	low	0	42.0493			aPD1	low	0	33
aPD1-CRT	NCR	0.00537			CRT	low	1	27.4521			aPD1	low	0	24.3
CRT	NCR	0.0054			CRT	low	0	42.7726			Observation	low	1	17.93
aPD1-CRT	NCR	0.00544			aPD1-CRT	low	0	44.3178			aPD1	low	0	60.83
CRT	NCR	0.00547			CRT	low	0	47.6712			aPD1	low	0	65.47
aPD1-CRT	NCR	0.00574			aPD1-CRT	low	0	43.1014			aPD1	low	0	36.27
CRT	NCR	0.00576			CRT	low	0	38.5973			aPD1	low	1	3.07
aPD1-CRT	NCR	0.00577			aPD1-CRT	low	0	38.2685			Observation	low	0	47.47
CRT	NCR	0.00578			CRT	low	0	37.0849			aPD1	low	0	52.8
aPD1-CRT	NCR	0.00585			aPD1-CRT	low	0	42.9699			aPD1	low	0	30.27
CRT	NCR	0.00594			CRT	low	0	40.4384			Observation	low	0	38.7
aPD1-CRT	NCR	0.00594			aPD1-CRT	low	0	48.789			Observation	low	0	28.67
CRT	NCR	0.006			CRT	high	1	8.02192			aPD1	low	1	20.6
aPD1-CRT	NCR	0.00603			aPD1-CRT	high	1	1.57808			aPD1	low	0	30.77
aPD1-CRT	NCR	0.00604			CRT	high	0	42.3452			aPD1	low	0	40
aPD1-CRT	NCR	0.00607			aPD1-CRT	high	0	41.3918			aPD1	high	1	18.53
CRT	NCR	0.00609			CRT	high	0	41.1945			aPD1	high	1	37.13
aPD1-CRT	NCR	0.00619			aPD1-CRT	high	0	43.0027			Observation	high	1	9.3
CRT	NCR	0.00628			aPD1-CRT	high	1	31.0356			Observation	high	0	36.13
CRT	NCR	0.0063			aPD1-CRT	high	0	48.7233			Observation	high	0	33.6
CRT	NCR	0.00638			CRT	high	0	37.7096			Observation	high	0	61.33
aPD1-CRT	NCR	0.00648			CRT	high	0	49.2822			Observation	high	0	29.57
CRT	NCR	0.00673			aPD1-CRT	high	0	43.6603			aPD1	high	0	33.97
CRT	NCR	0.00706			CRT	high	0	44.0548			aPD1	high	0	37.57
CRT	NCR	0.00718			CRT	high	1	15.0575			Observation	high	0	34.03
CRT	NCR	0.00719			CRT	high	0	41.8192			Observation	high	0	50.53
CRT	NCR	0.00743			aPD1-CRT	high	0	43.2658			Observation	high	0	41.9
CRT	NCR	0.00758			CRT	high	0	37.7753			Observation	high	0	36.23
aPD1-CRT	NCR	0.00764			CRT	high	0	43.2			Observation	high	0	37.17
CRT	NCR	0.00774			aPD1-CRT	high	0	47.6055			aPD1	high	0	35.87
CRT	NCR	0.00802			CRT	high	0	38.926			aPD1	high	0	36.5
aPD1-CRT	NCR	0.00809			CRT	high	0	49.4137			aPD1	high	0	37.07
aPD1-CRT	NCR	0.00816			CRT	high	1	20.1205			aPD1	high	1	16.57
CRT	NCR	0.0083			aPD1-CRT	high	0	40.9315			aPD1	high	1	36.03
aPD1-CRT	NCR	0.00842			CRT	high	0	43.0685			Observation	high	0	32.9
aPD1-CRT	NCR	0.00844			aPD1-CRT	high	0	48.8877			aPD1	high	0	33.17
aPD1-CRT	NCR	0.00856			CRT	high	0	41.1288			Observation	high	0	41.5
aPD1-CRT	NCR	0.00868			aPD1-CRT	high	0	46.3233			Observation	high	1	11.13
CRT	NCR	0.00916			CRT	high	0	39.6164			aPD1	high	0	31.87
aPD1-CRT	NCR	0.00926			CRT	high	0	43.2658			Observation	high	0	32.73
aPD1-CRT	NCR	0.0095			aPD1-CRT	high	1	5.03014			aPD1	high	0	39.67
aPD1-CRT	NCR	0.00985			aPD1-CRT	high	0	41.4904			Observation	high	0	34.03
aPD1-CRT	NCR	0.01004			CRT	high	0	43.2			aPD1	high	0	48.07
CRT	NCR	0.0103			aPD1-CRT	high	0	44.5479			aPD1	high	0	40.57
CRT	NCR	0.01043			aPD1-CRT	high	0	40.4712			aPD1	high	0	48.67
CRT	NCR	0.01053			aPD1-CRT	high	1	7.56164			aPD1	high	0	49.07
aPD1-CRT	NCR	0.01058			CRT	high	1	20.4493			aPD1	high	0	49.2
aPD1-CRT	NCR	0.0106			aPD1-CRT	high	1	7.92329			aPD1	high	1	33.53
aPD1-CRT	NCR	0.01074			CRT	high	1	31.4959			aPD1	high	1	8.3
CRT	NCR	0.01082			aPD1-CRT	high	0	41.1945			Observation	high	0	66.23
CRT	NCR	0.01117			CRT	high	0	43.989			aPD1	high	0	39.53
aPD1-CRT	NCR	0.01127			aPD1-CRT	high	0	41.3918			aPD1	high	0	53.2
CRT	NCR	0.01142			aPD1-CRT	high	0	36.6904			Observation	high	0	61.3
aPD1-CRT	NCR	0.01157			aPD1-CRT	high	0	38.7288			Observation	high	0	45.4
CRT	NCR	0.01174			CRT	high	0	42.7397			Observation	high	0	33.4
CRT	NCR	0.01176			CRT	high	1	29.2274			Observation	high	0	29.87
aPD1-CRT	NCR	0.01179			CRT	high	0	37.7425			aPD1	high	0	50.17
aPD1-CRT	NCR	0.0118			CRT	high	0	42.411			Observation	high	0	29.27
aPD1-CRT	NCR	0.0122			aPD1-CRT	high	1	19.726			aPD1	high	0	64.1
CRT	NCR	0.01255			aPD1-CRT	high	0	43.5616			Observation	high	0	30.6
aPD1-CRT	NCR	0.01287			CRT	high	1	15.1233			Observation	high	0	37.8
aPD1-CRT	NCR	0.01328			aPD1-CRT	high	0	43.7918			Observation	high	1	10.5
aPD1-CRT	NCR	0.01337			CRT	high	0	36.6904			Observation	high	0	36.27
aPD1-CRT	NCR	0.01339			CRT	high	1	31.8904			aPD1	high	1	14.1
CRT	NCR	0.01369			CRT	high	1	16.011			Observation	high	0	41.07
CRT	NCR	0.01389			aPD1-CRT	high	0	42.0493			aPD1	high	0	33.77
aPD1-CRT	NCR	0.01399			CRT	high	0	44.9425			Observation	high	0	42.47
aPD1-CRT	NCR	0.01404			aPD1-CRT	high	0	45.337			aPD1	high	0	34.27
aPD1-CRT	NCR	0.01412			CRT	high	0	43.8904			aPD1	high	1	19.2
CRT	NCR	0.01447			CRT	high	0	48.7233			Observation	high	0	34.23
aPD1-CRT	NCR	0.01455			aPD1-CRT	high	0	37.5781			aPD1	high	1	0.67
aPD1-CRT	NCR	0.01456			aPD1-CRT	high	0	36.8219			aPD1	high	0	30.13
aPD1-CRT	NCR	0.01474			aPD1-CRT	high	0	39.8795			aPD1	high	0	61.37
CRT	NCR	0.01487			CRT	high	0	41.6877			Observation	high	0	31.3
aPD1-CRT	NCR	0.01546			aPD1-CRT	high	0	39.7151			Observation	high	0	59.23
aPD1-CRT	NCR	0.01559			aPD1-CRT	high	0	38.8274			Observation	high	1	7.43
aPD1-CRT	NCR	0.0157			CRT	high	0	40.3068			aPD1	high	0	51.03
CRT	NCR	0.01644			aPD1-CRT	high	0	41.8192			Observation	high	0	38.57
aPD1-CRT	NCR	0.01666			aPD1-CRT	high	0	48.2959			Observation	high	0	30.9
CRT	NCR	0.01679			CRT	high	0	42.6411			Observation	high	0	36.87
aPD1-CRT	NCR	0.01696			CRT	high	0	42.0493			Observation	high	0	32.6
aPD1-CRT	NCR	0.0179			aPD1-CRT	high	0	43.0356			Observation	high	0	40.07
aPD1-CRT	NCR	0.01804			aPD1-CRT	high	0	36.7562			Observation	high	0	29.63
CRT	NCR	0.01845			aPD1-CRT	high	0	46.2575			Observation	high	0	29.8
CRT	NCR	0.01986			CRT	high	0	41.4904			aPD1	high	0	49.93
aPD1-CRT	NCR	0.02076			aPD1-CRT	high	1	15.4192			aPD1	high	0	36.43
aPD1-CRT	NCR	0.02081			aPD1-CRT	high	0	43.3315			Observation	high	0	32.8
aPD1-CRT	NCR	0.02114			aPD1-CRT	high	0	37.0849			aPD1	high	0	31.57
aPD1-CRT	NCR	0.02132			aPD1-CRT	high	0	45.7644			Observation	high	0	32.63
aPD1-CRT	NCR	0.02147			CRT	high	1	8.97534			aPD1	high	0	20.37
CRT	NCR	0.02196			CRT	high	0	35.9671			aPD1	high	1	8.83
aPD1-CRT	NCR	0.02316			aPD1-CRT	high	1	7.92329			aPD1	high	0	49.97
CRT	NCR	0.02389			aPD1-CRT	high	1	27.3205			aPD1	high	0	33.9
CRT	NCR	0.02445			aPD1-CRT	high	0	39.6822			aPD1	high	1	27.2
aPD1-CRT	NCR	0.02455			aPD1-CRT	high	0	43.4301			aPD1	high	0	40.03
aPD1-CRT	NCR	0.02467			CRT	high	0	40.0767			Observation	high	1	15.97
aPD1-CRT	NCR	0.02499			aPD1-CRT	high	1	28.7342			aPD1	high	0	36.73
CRT	NCR	0.02533			CRT	high	1	22.1918			Observation	high	0	27.8
CRT	NCR	0.0256			aPD1-CRT	high	0	49.5123			aPD1	high	0	37.7
CRT	NCR	0.02677			aPD1-CRT	high	0	41.9178			Observation	high	0	31.23
aPD1-CRT	NCR	0.03139			aPD1-CRT	high	0	38.2027			Observation	high	0	41.93
aPD1-CRT	NCR	0.03156			aPD1-CRT	high	0	43.7589			Observation	high	1	32.67
aPD1-CRT	NCR	0.03206			CRT	high	1	27.4521			aPD1	high	0	33.2
CRT	NCR	0.03252			CRT	high	0	45.5671			aPD1	high	0	35.47
aPD1-CRT	NCR	0.03412			CRT	high	0	47.5726			Observation	high	0	37.87
aPD1-CRT	NCR	0.03478			CRT	high	0	44.7123			aPD1	high	0	60.27
aPD1-CRT	NCR	0.03571			aPD1-CRT	high	0	47.1452			Observation	high	1	11.13
CRT	NCR	0.03677			aPD1-CRT	high	0	37.1178			aPD1	high	1	18.6
aPD1-CRT	NCR	0.03737			aPD1-CRT	high	0	39.0247			aPD1	high	0	42.73
CRT	NCR	0.04221			aPD1-CRT	high	0	38.2027			aPD1	high	0	42.53
CRT	NCR	0.05733			aPD1-CRT	high	0	39.7808			aPD1	high	0	37.27
aPD1-CRT	NCR	0.00139			aPD1-CRT	high	1	5.32603			aPD1	high	0	26.9
CRT	NCR	0.00177			CRT	high	0	37.1507			aPD1	high	0	59.87
CRT	NCR	0.00237			aPD1-CRT	high	0	43.5288			aPD1	high	0	61.27
aPD1-CRT	NCR	0.00252			CRT	high	1	29.1288			Observation	high	1	25.83
CRT	NCR	0.00268			CRT	high	0	42.6411			Observation	high	0	31.27
aPD1-CRT	NCR	0.00273			aPD1-CRT	high	1	12.9534			aPD1	high	0	49.2
CRT	NCR	0.00274			aPD1-CRT	high	1	9.1726			Observation	high	0	58.43
aPD1-CRT	NCR	0.00309			aPD1-CRT	high	0	47.0137			Observation	high	0	46.67
CRT	NCR	0.00342			CRT	high	1	14.0384			Observation	high	1	34.7
CRT	NCR	0.00345			CRT	high	0	48.526			Observation	high	0	59.97
aPD1-CRT	NCR	0.00365			CRT	high	0	41.1288			aPD1	high	0	34.1
CRT	NCR	0.004			CRT	high	0	46.7836			Observation	high	1	3.57
CRT	NCR	0.00449			aPD1-CRT	high	0	39.7808			Observation	high	0	34.53
CRT	NCR	0.00726			aPD1-CRT	high	1	8.6137			Observation	high	0	64.63
aPD1-CRT	NCR	0.00733			aPD1-CRT	high	0	40.3726			Observation	high	0	49.87
CRT	NCR	0.00864			aPD1-CRT	high	0	39.0904			Observation	high	1	37.17
CRT	NCR	0.01123			CRT	high	0	40.1096			Observation	high	0	48.33
aPD1-CRT	NCR	0.01463			aPD1-CRT	high	0	44.6137			Observation	high	0	32.73
aPD1-CRT	NCR	0.01603			aPD1-CRT	high	0	47.0137			aPD1	high	0	35.47
CRT	NCR	0.01914			aPD1-CRT	high	0	44.8767			Observation	high	0	29.6
CRT	NCR	0.02803			CRT	high	0	43.6603			aPD1	high	0	60.07
					aPD1-CRT	high	1	41.4575			aPD1	high	0	41.27
					CRT	high	0	39.6164			Observation	high	0	42.3
					aPD1-CRT	high	1	20.0877			aPD1	high	1	7.9
					CRT	high	0	37.9726			Observation	high	0	49.93
											aPD1	high	0	31.87
											Observation	high	1	33.3
											Observation	high	0	30.8
											Observation	high	0	33.8
											aPD1	high	0	40.07
											aPD1	high	1	8
											aPD1	high	0	34.23
											Observation	high	0	32.67
											Observation	high	1	9.53
											Observation	high	0	60.13
											aPD1	high	1	4.3
											aPD1	high	0	31.33
											Observation	high	0	36.37

## Sheet: Fig. S3a-b, S4b
x	y	celltype	CD3	CD4	CD8a	CD19	CD33	HLADR	CD56	group	cellcnn_selected
-3.33603	-8.23576	Myeloid	0.0217046	0.122887	0.233585	0.00881731	0.599239	0.298103	0.207353	relapse	0
-15.6454	-1.92659	B	0.11967	0.0557117	0	1	0.257962	0.690176	0.108916	relapse	0
7.73546	-9.93388	NK	0.00624314	0	0.0244746	0.00322469	0.053309	0.199941	0.164305	relapse	0
-5.15455	7.10139	CD8T	0.859981	0.143796	0.8347	0.047506	0.179558	0.470212	0.0973405	relapse	0
14.7797	-2.03681	NK	0.103426	0	0.550651	0.00322469	0.053309	0.17074	0.0269229	relapse	0
-16.4383	-3.37737	B	0.00276305	0.0557117	0	1	0.056015	0.763774	0	relapse	0
11.0207	14.7214	CD4T	0.664701	0.928015	0.103961	0.138078	0.228779	0.0345596	0.205462	relapse	0
11.8491	-0.652043	NK	0.29433	0	0.0425673	0	0.105977	0.0814614	0.470838	relapse	0
-16.5063	-3.01889	B	0.20511	0	0	1	0.106427	0.884053	0	relapse	0
-6.89904	-9.16179	Myeloid	0.0217046	0.299087	0.0795185	0.129269	0.745029	0.226468	0.30664	relapse	0
13.8944	7.31733	CD4T	0.85681	1	0.0487595	0.00322629	0.00119968	0.0234391	0	relapse	0
2.77168	16.4334	CD4T	0.859209	0.810723	0.105756	0.14415	0.204575	0.00519511	0	relapse	0
6.03261	-1.33019	NK	0.114992	0	0.039793	0.218713	0	0	0	relapse	0
16.0592	-1.03883	NK	0.00624314	0	0.550651	0.00322469	0.053309	0.0641484	0.0269229	relapse	0
-18.7242	-2.10332	B	0.0535781	0	0.044023	1	0	0.961691	0	relapse	0
-14.5364	-0.969727	B	0	0.0578959	0	0.639482	0	0.631163	0	relapse	0
-18.4372	-1.81061	B	0.20511	0.0578959	0	0.945855	0	0.770573	0	relapse	0
-15.3136	-2.42655	B	0.266942	0	0.0460473	1	0	0.834363	0	relapse	0
7.47601	13.0772	CD4T	0.774529	0.893844	0.0368033	0.00510975	0.0587877	0	0	relapse	0
8.60596	-3.65159	NK	0.000988412	0.109971	0.0425673	0	0	0.147119	0.425314	relapse	0
16.1466	0.411899	NK	0.228183	0	0.934235	0	0	0	0.425314	relapse	0
-15.9482	7.28849	CD8T	0.748934	0	0.859065	0.134776	0	0	0	relapse	0
-2.26265	1.13737	CD8T	0.544513	0	0.468624	0.0549442	0.200974	0.0544044	0.620836	relapse	0
11.41	-5.63395	NK	0	0	0.0436519	0.0549442	0	0.216059	0.452259	relapse	0
-6.2457	12.4697	CD8T	0.764349	0.193643	0.934754	0.0027805	0	0.00265256	0.133405	relapse	0
18.3256	-3.72223	NK	0	0.0601701	0.800551	0.00106524	0.0553568	0.201848	0.320488	relapse	0
-4.70643	8.11305	CD8T	0.819785	0.551474	0.719858	0.0040512	0	0.166967	0	relapse	0
5.53444	15.1842	CD4T	0.738676	0.863527	0.0466144	0.187848	0	0.0339523	0.00144282	relapse	1
-18.4759	-2.40979	B	0	0	0	0.908311	0	0.827321	0	relapse	0
8.87937	16.541	CD4T	0.804368	0.959209	0.000665171	0.219766	0.421897	0	0	relapse	0
-12.6083	-10.5248	Myeloid	0.0646746	0.336741	0.00336404	0.0124287	0.710286	0.663156	0.556055	relapse	0
17.2936	-3.9789	NK	0.0975727	0.0573488	0.761357	0.0337872	0	0	0.209987	relapse	0
9.66638	11.5674	CD4T	0.654418	0.886176	0	0.00554596	0.22969	0	0	relapse	0
12.8638	-2.26534	NK	0.18009	0.00878425	0.304313	0.0419429	0.103285	0.232804	0.476126	relapse	0
7.30878	8.01178	CD4T	0.74486	0.825184	0.337606	0.0611363	0.000329662	0.180898	0.121204	relapse	0
14.5902	1.51344	NK	0.000988412	0	0.41356	0	0.349652	0.447745	0.120129	relapse	0
-18.3955	-0.775204	B	0.107878	0	0	0.971287	0.106427	0.799401	0.0868203	relapse	0
-14.5653	-2.49349	B	0.129745	0.157261	0.21512	0.759643	0.125103	1	0	relapse	0
-6.36106	-8.9023	Myeloid	0.0217046	0.0130934	0.0795185	0.050891	0.565297	0.454434	0	relapse	0
-17.7089	-3.21281	B	0	0	0	0.840528	0.351134	0.80818	0	relapse	0
11.9449	-1.22801	NK	0.00289195	0	0.17525	0.00522234	0	0	0.0541057	relapse	0
-5.44326	8.8672	CD8T	0.798367	0.208776	0.649459	0.00213988	0	0	0	relapse	0
4.45423	0.0685266	NK	0.429888	0	0	0.00322629	0.221882	0.0234391	0	relapse	0
6.90477	-4.32145	NK	0.0975727	0.0573488	0.0284035	0.00975718	0	0.0448716	0.373558	relapse	0
10.7901	11.6497	NK	0.127739	0.375716	0.16899	0.00617755	0.00959937	0.00598866	0	relapse	0
-16.2959	-1.60225	B	0	0.0578959	0	0.918994	0	0.346758	0.185692	relapse	0
-22.4602	1.86773	Myeloid	0.338848	0.477902	0	0.102502	0.120791	0.548211	0	relapse	0
15.3986	11.5326	CD4T	0.755876	0.822275	0.138268	0.138078	0.27422	0	0.103193	relapse	0
6.91746	-7.14387	NK	0.0557494	0	0.0244746	0.00322469	0.161392	0.272501	0.280312	relapse	0
11.0354	-5.16373	NK	0.0522054	0.109971	0.0425673	0	0.203179	0.11588	0.375508	relapse	0
11.2546	-4.85592	NK	0.174485	0.169719	0.108628	0.0545302	0	0	0.362314	relapse	0
6.66338	-8.92138	NK	0.00624314	0	0.0244746	0.0384684	0	0.272501	0.164305	relapse	0
6.66178	12.7385	CD4T	0.72888	0.899767	0.223138	0.00344239	0.00489255	0	0	relapse	0
15.8008	-6.26865	NK	0.00289195	0.0660915	0.361543	0.00522234	0	0	0.390762	relapse	0
9.38729	-4.45512	NK	0.189851	0	0.0425673	0.106336	0	0.11588	0.320763	relapse	0
9.85303	9.45284	CD4T	0.777894	0.908913	0.195528	0.0556457	0.00959937	0.469615	0	relapse	0
12.6394	15.8963	CD4T	0.754235	1	0.0716055	0.0535003	0.166744	0.374012	0.428563	relapse	0
9.97896	14.5922	CD4T	0.779362	0.841398	0.138268	0.0957604	0.124078	0.24367	0	relapse	0
-3.08849	1.97283	NK	0.114992	0.0825254	0.75597	0.00999533	0.173179	0.132741	0	relapse	0
0.816112	4.01025	Others	0.777047	0	0.03361	0.0027805	0	0.152993	0.133405	relapse	0
-0.315184	6.62664	CD8T	0.795479	0.063406	0.528374	0.0493541	0	0	0	relapse	0
11.5224	13.3671	CD4T	0.706795	0.812034	0	0.0504706	0.0656077	0	0	relapse	0
-6.91099	-7.27511	Myeloid	0.0196815	0.00869109	0.00649314	0.120464	0.593964	0.424902	0.100225	relapse	0
-17.4036	1.60311	B	0.406868	0	0.0929445	1	0.0519146	0.65352	0	relapse	0
6.95302	-3.91655	NK	0.225849	0	0.0244746	0.00322469	0	0	0.164305	relapse	0
12.2104	-7.39573	NK	0.00624314	0	0.0244746	0.00322469	0	0.0226376	0.0979439	relapse	0
0.587386	14.2351	CD4T	0.760849	0.3169	0.0182756	0.108069	0	0.349296	0	relapse	0
15.3987	7.83846	CD4T	0.47421	0.6741	0	0.00203092	0.0675552	0	0.201003	relapse	0
-14.6481	5.90404	CD8T	0.830996	0	0.816525	0.134776	0	0	0	relapse	0
14.0924	11.2895	CD4T	0.659748	0.748307	0.16899	0.00617755	0.355449	0.00598866	0	relapse	0
8.56449	15.9647	CD4T	0.88537	0.950913	0.342578	0.0535003	0.332748	0.224456	0	relapse	0
13.8439	8.3266	CD4T	0.728534	0.786359	0.156578	0.100821	0.178106	0.122767	0.102675	relapse	0
-0.490075	5.29297	CD8T	0.424518	0	0.481015	0.0493541	0.0542419	0.14466	0	relapse	0
17.0444	-4.89622	NK	0.123949	0	0.584388	0	0.243282	0	0.384968	relapse	0
11.5083	-7.69404	NK	0.00289195	0	0.102448	0.00522234	0.266481	0	0.390762	relapse	0
-8.78221	7.72211	CD8T	0.731467	0.143796	0.708542	0.00554596	0.124853	0.259447	0	relapse	0
-8.45028	-6.88078	Myeloid	0.267105	0	0.146161	0.0107003	0.89285	0.483939	0	relapse	0
-18.7144	-2.18339	B	0.0535781	0	0.423708	1	0.0519146	0.60987	0.0868203	relapse	0
8.36325	14.3568	CD4T	0.964658	0.823063	0.107368	0.0556457	0.00959937	0.124206	0	relapse	0
-4.08089	16.8458	Others	0.771286	0.865257	0.862108	0.0535003	0.0587877	0.0351042	0	relapse	0
-3.16064	1.93032	NK	0.305271	0	0.631165	0	0	0	0.569437	relapse	0
7.84089	-5.90568	NK	0.00624314	0	0.0704806	0.0384684	0	0	0	relapse	0
-2.73645	-3.98006	NK	0	0	0	0.576551	0	0.122633	0	relapse	0
-11.0267	11.6408	CD8T	0.873372	0.0517809	0.881916	0.00233274	0.211131	0.183361	0.344312	relapse	0
6.81263	7.71487	CD4T	0.714621	0.776879	0.0127915	0.00407683	0.000329662	0.00678607	0	relapse	0
-13.7512	-1.41514	B	0.285506	0	0.138656	0.639482	0	0.60987	0	relapse	0
9.01299	-5.27738	NK	0	0	0.00248026	0.00106524	0.0553568	0	0.139829	relapse	0
12.6158	-2.61784	NK	0.263828	0	0.0294127	0.366355	0.0535614	0	0.896317	relapse	0
-17.4606	-1.92255	B	0.158615	0.0578959	0.0929445	0.816845	0.106427	0.647375	0.0868203	relapse	0
-15.5528	7.74486	CD8T	0.713547	0.192677	0.864523	0.00611538	0	0.123186	0.185651	relapse	0
-14.5356	-1.87549	B	0.0623175	0	0	0.851659	0.424286	0.454712	0	relapse	0
2.04173	16.4891	CD4T	0.951613	0.879983	0.227076	0.00514225	0	0.00764927	0	relapse	0
9.77888	-7.7682	NK	0.00679007	0	0.148795	0.00933154	0	0	0	relapse	0
4.81819	9.82615	CD4T	0.848208	0.671007	0.0182756	0.0040512	0	0.0144834	0.261886	relapse	0
10.9959	12.236	CD4T	0.521926	0.792943	0	0.00617755	0.00959937	0.217136	0	relapse	0
10.6279	1.39669	NK	0.000988412	0	0.0425673	0	0	0.00370651	0.0399061	relapse	0
-16.2687	-1.74488	B	0.00230604	0.121482	0	1	0	0.531633	0	relapse	0
7.00996	8.32685	CD4T	0.697536	0.739379	0.0496021	0.00407683	0.000329662	0.00678607	0	relapse	0
4.53046	9.14388	CD4T	0.463439	0.610259	0.031639	0.0493541	0.112934	0	0	relapse	0
10.0633	12.5964	CD4T	0.800917	0.780189	0.169929	0.00253412	0.0591988	0	0.21668	relapse	0
0.469612	3.38038	Others	0.888737	0.131695	0.03361	0.112498	0	0.00265256	0.186337	relapse	0
13.0255	-4.8357	NK	0	0	0.221246	0	0.154359	0	0.51348	relapse	0
-13.2716	5.93517	CD8T	0.769516	0.0458245	0.831338	0.00611538	0	0.0419487	0	relapse	0
9.8768	12.9839	CD4T	0.569012	0.793815	0	0.00253412	0.00168079	0.0187283	0	relapse	0
6.45906	7.97384	CD4T	0.884864	0.705261	0.0496021	0.00407683	0.114752	0.0994745	0	relapse	0
0.287584	18.4559	CD4T	0.799923	0.897064	0.163527	0.00827986	0.428883	0.165222	0	relapse	0
11.6292	-5.6153	NK	0.143582	0.150546	0.0284035	0.0785521	0.135518	0.184944	0.143865	relapse	0
-18.5582	-0.411936	B	0.158615	0	0	0.923435	0	0.778992	0.278077	relapse	0
-17.3745	-2.31764	B	0	0	0	0.731286	0	0.873886	0	relapse	0
-5.92612	-13.8761	Myeloid	0.250651	0.46383	0.0404113	0.00895949	0.785756	0.927407	0	relapse	0
-17.8036	-2.44903	B	0.158615	0	0.0929445	0.64407	0.246405	0.793333	0.0868203	relapse	0
7.07172	-7.28429	NK	0	0.057798	0.0918133	0	0.0490526	0	0.452259	relapse	0
6.24292	7.60224	CD4T	0.847514	0.5225	0.201017	0.00407683	0.000329662	0.054003	0	relapse	0
7.37417	-2.55897	NK	0.0381233	0.29389	0.0777133	0.0258084	0	0.14466	0.0754207	relapse	0
10.3923	-6.94362	NK	0.103426	0.0576042	0.0244746	0.159563	0	0.0226376	0.164305	relapse	0
14.9083	7.11392	CD4T	0.813386	0.778577	0.156578	0.00203092	0.0675552	0	0.000571777	relapse	0
-15.9802	-1.79015	B	0	0	0	0.893858	0.0519146	0.606098	0.185692	relapse	0
-15.8256	0.925958	B	0	0.119787	0	0.685809	0	0.539327	0	relapse	0
7.85932	14.3477	CD4T	0.609552	0.77792	0.0368033	0.00510975	0.0587877	0.0736775	0	relapse	0
-17.8461	-3.21443	B	0.107878	0	0.044023	0.934899	0.0519146	0.950494	0	relapse	0
17.815	-6.11416	NK	0	0	0.459244	0.00106524	0	0.099776	0.266107	relapse	0
4.22921	-5.13166	Myeloid	0.181809	0	0.031639	0.199406	0.0542419	0.513451	0	relapse	0
-1.63941	10.6231	Others	0.798522	0.319644	0.470458	0.087915	0.066307	0.308814	0	relapse	0
14.0353	-2.86104	NK	0.00624314	0	0.228554	0.00322469	0.109184	0	0.330271	relapse	0
-14.4206	7.54104	CD8T	0.602201	0	0.889953	0.00611538	0.215449	0	0	relapse	0
1.96249	17.3949	CD4T	0.894238	0.865084	0.283355	0.0806101	0.108143	0.108474	0	relapse	0
16.6982	-4.47539	NK	0.00624314	0.11615	0.559912	0.0384684	0.053309	0.13848	0.330271	relapse	0
-14.3092	7.20231	CD8T	0.609462	0.0458245	0.850205	0.00611538	0.114396	0	0.0868409	relapse	0
9.76055	-6.60021	NK	0.00289195	0	0.0195745	0.00522234	0.114772	0.0148463	0.602967	relapse	0
11.134	0.668239	NK	0.322943	0	0.0846111	0	0.0516949	0.0439027	0.0399061	relapse	0
18.2084	-4.14955	NK	0	0	0.697342	0.00106524	0.25365	0	0.369783	relapse	0
5.50051	5.36976	Others	0.555744	0.237409	0.211251	0.00554596	0.0055133	0.231096	0	relapse	0
16.4128	-2.2403	NK	0.160535	0.0825254	0.785541	0.0876098	0	0.266662	0.381852	relapse	0
-15.7521	1.31329	B	0.20511	0	0.044023	0.620227	0	0.471712	0	relapse	0
-16.7397	-1.42459	B	0.247309	0	0.044023	0.782992	0.319511	0.568657	0.185692	relapse	0
-7.83028	3.3033	NK	0.366509	0	0.650004	0.054497	0.0500174	0	0.0564668	relapse	0
11.7186	-10.5166	NK	9.69132e-05	0.184143	0.0294127	0.00319829	0.0535614	0.170984	0.896317	relapse	0
8.01845	16.2737	CD4T	0.849552	0.716946	0.0111781	0.00554596	0.179558	0.127195	0	relapse	0
-15.2762	-1.80402	B	0.11967	0.0557117	0.0460473	0.778258	0	0.382982	0.222784	relapse	0
10.109	-13.5959	CD4T	0.438331	0.257568	0.0658506	0.00963373	0.217295	0.143711	0.741555	relapse	0
16.4627	-1.22253	NK	0.0328267	0.104422	0.845123	0.000242302	0	0.0235083	0.516412	relapse	0
9.64988	-0.410891	NK	0.136647	0	0.0777133	0.00135885	0.0542419	0.0929634	0	relapse	0
13.5809	-8.57255	NK	0	0	0.0436519	0	0.103492	0.0930463	0.51348	relapse	0
-2.88963	4.14474	CD8T	0.653997	0	0.595603	0.000242302	0	0.13764	0	relapse	0
-16.0514	0.0356643	B	0	0	0	0.648575	0	0.692077	0	relapse	0
16.026	-4.15721	NK	0.00624314	0	0.497994	0.00322469	0	0	0.225118	relapse	0
-10.7883	-4.77445	Myeloid	0.186359	0.276856	0.00355361	0.00895949	0.878424	0.360669	0.304018	relapse	0
2.25927	-7.20705	Myeloid	0.0869079	0.0126678	0.0328837	0.01258	0	0.664283	0.0391579	relapse	0
6.89198	-3.28637	NK	0.00624314	0.11615	0.0244746	0.20508	0	0.0226376	0.0269229	relapse	0
-1.71574	17.0489	CD4T	1	1	0.0463451	0.00514225	0.122883	0.215823	0.166143	relapse	0
3.55104	-3.18878	B	0.109953	0	0.17525	0.516114	0.114772	0.285991	0	relapse	0
-2.16977	7.86724	CD8T	0.579224	0	0.681159	0.0493541	0.0542419	0.0633914	0.22899	relapse	0
12.4311	-9.70045	NK	0.0539582	0	0.0295519	0.0927167	0.295634	0.0760323	0.0672719	relapse	0
8.90844	-5.29135	NK	0.188797	0.0576042	0.0704806	0.00322469	0.053309	0	0.225118	relapse	0
-0.0719988	18.5956	CD4T	0.91198	0.785838	0.117563	0.132443	0	0.00764927	0.0800338	relapse	0
13.2523	12.2598	CD4T	0.652461	0.622902	0.138268	0.00344239	0.315351	0	0	relapse	0
15.1076	-5.40467	NK	0.378785	0	0.344135	0.115773	0.25365	0	0.206026	relapse	0
10.0178	-5.75361	NK	0.00624314	0	0.156184	0.104123	0	0	0	relapse	0
11.0869	-12.4627	NK	0.00679007	0	0.214315	0.00933154	0.0505245	0.0760323	0.429864	relapse	0
-16.9872	-2.18591	B	0	0	0	0.780387	0.106427	0.464326	0	relapse	0
9.52503	1.60987	NK	0.0381233	0	0.366404	0.00135885	0.112934	0.205463	0	relapse	0
-4.33276	1.0751	CD8T	0.6082	0	0.422354	0.00106524	0	0.39905	0.139829	relapse	0
-5.01695	-11.2006	Myeloid	0.198268	0.138595	0.0436033	0.0107003	0.630475	0.736481	0.20137	relapse	0
1.55126	-0.672512	Others	0.734704	0	0.0436519	0.0549442	0.31629	0	0.51348	relapse	0
-14.9125	-0.0415257	B	0	0	0	0.678005	0	0.594353	0.572172	relapse	0
8.56768	12.9273	CD4T	0.842814	0.810576	0.0343918	0.188591	0.232268	0.00598866	0	relapse	0
-4.72549	12.7149	CD8T	0.355928	0	0.777193	0.0027805	0.115952	0.332759	0.635095	relapse	0
15.4569	-5.7526	NK	0.147973	0	0.313673	0.00322469	0	0	0.0979439	relapse	0
8.44956	14.9717	CD4T	0.809837	0.942313	0.133924	0.100102	0.000836413	0	0.0901765	relapse	0
17.6842	-4.66238	NK	9.69132e-05	0.23862	0.597663	0.156165	0	0.195223	0.451596	relapse	0
10.1118	-7.29645	NK	0	0	0.0436519	0.0549442	0	0.0130488	0.791586	relapse	0
11.3771	-12.0423	NK	0.189929	0	0.346398	0	0.281577	0.216059	0.791586	relapse	0
14.3461	2.46317	NK	0.0611913	0	0.637767	0.00213988	0	0.24242	0	relapse	0
6.20744	-6.2027	NK	0.00289195	0	0.0195745	0.00522234	0.220566	0	0	relapse	0
8.50875	17.6824	Others	0.910445	0.73882	0.599208	0.152536	0.199996	0.209483	0.712761	relapse	0
-17.4127	-3.35808	B	0.247309	0	0	0.961427	0	0.788663	0	relapse	0
-10.4748	10.0352	CD8T	0.869491	0	0.957943	0.0337872	0	0.0448716	0	relapse	0
11.1778	8.62838	CD4T	0.618552	0.877323	0	0.00554596	0.0055133	0	0	relapse	0
-15.0096	-0.132552	B	0.247309	0	0.138656	0.390166	0	0.908359	0	relapse	0
13.9614	-4.58332	NK	0.188797	0	0.287971	0.00322469	0	0	0.164305	relapse	0
-4.5198	-14.9215	Myeloid	0.0685222	0.0452039	0.00544219	0.0107003	0.965816	0.911952	0.300424	relapse	0
16.8532	-3.03696	NK	0.0245225	0.0598566	0.709664	0	0	0	1	relapse	0
13.4624	-8.56976	NK	0.247978	0.06437	0.0295519	0.00933154	0.0505245	0.146477	0.274683	relapse	0
-0.328391	16.8123	CD4T	0.865199	0.81781	0.136041	0.00827986	0.108143	0.00519511	0.0916284	relapse	0
-14.2187	4.56109	CD8T	0.67071	0.192677	0.764974	0.00611538	0	0.0839454	0	relapse	0
8.06021	11.5562	CD4T	0.686962	0.835211	0.138268	0.176859	0.178712	0	0	relapse	0
11.3185	-7.16286	NK	0.0628506	0	0.0214312	0.0325047	0	0	0.0875317	relapse	0
-5.20387	12.5572	CD8T	0.543615	0.250413	0.956041	0.0027805	0.115952	0.00265256	0.0114457	relapse	0
1.31225	0.215785	Others	1	0	0.0436519	0	0	0.128458	0.569437	relapse	0
15.2862	-1.5399	NK	0.0533351	0.208751	0.77518	0.109839	0.103492	0.160598	0.620836	relapse	0
-18.4238	-1.11076	B	0.0535781	0.0578959	0.0929445	1	0.0519146	0.735029	0	relapse	0
13.4121	14.7892	CD4T	0.847579	0.830545	0.0185713	0.00877292	0	0.250046	0	relapse	0
-22.1732	1.95209	Myeloid	0.277545	0.0960121	0.0713071	0.0123664	0	0.56496	0.243497	relapse	0
6.95762	-2.36836	NK	0.188797	0	0.228554	0.00322469	0	0	0	relapse	0
-11.3496	-15.3254	Myeloid	0.0651286	0.217256	0	0.0525193	0.968046	0.311668	0.00806962	relapse	0
-14.6728	-3.28488	B	0.377127	0.231709	0.23217	1	0	0.831065	0.515176	relapse	0
2.05336	4.50047	CD4T	0.531968	0.224497	0.166505	0.0586814	0.172532	0.0234391	0.213874	relapse	0
-18.8901	-2.03875	B	0	0	0.044023	0.914472	0	0.833749	0.185692	relapse	0
15.3771	-3.11639	NK	0.114992	0.334613	0.644929	0.00999533	0.0538061	0	0.381852	relapse	0
-10.9841	10.4644	CD8T	0.70337	0	0.753331	0.00233274	0.0546091	0.038995	0	relapse	0
14.975	-3.32441	NK	0.0975727	0	0.372366	0.00975718	0.269949	0.154824	0.459299	relapse	0
-17.5532	-3.52512	B	0.107878	0.177617	0	1	0.106427	0.65047	0.278077	relapse	0
9.97253	-8.28724	NK	0.0533351	0	0.0436519	0.0549442	0	0	0.620836	relapse	0
0.803977	18.0737	CD4T	0.900232	0.898609	0.0831622	0.0924303	0	0.00764927	0	relapse	0
-18.1619	-0.654277	B	0	0	0	0.825722	0.157363	0.69948	0	relapse	0
-15.3769	-1.28406	B	0.0225932	0.0550605	0.029469	0.570343	0.320607	0.527615	0.0943274	relapse	0
3.70378	-4.02556	NK	0.0381233	0.188369	0.031639	0.275868	0	0.39386	0	relapse	0
10.4431	-7.85635	NK	0	0	0.138194	0	0.154359	0	0.668282	relapse	0
2.73944	16.6667	CD4T	0.693451	0.775888	0.105756	0.00827986	0	0.138222	0.0916284	relapse	0
-8.10855	9.1848	CD8T	0.595871	0	1	0.00376633	0.0456328	0.0493151	0	relapse	0
-17.4141	-1.53632	B	0.20511	0	0	0.911411	0	0.773982	0	relapse	0
-10.3665	-3.97109	Myeloid	0.184153	0.0404014	0.074043	0.0140393	0.668435	0.778657	0.187511	relapse	0
3.73605	-4.09543	NK	0.181809	0	0.031639	0.232683	0.218032	0.411023	0	relapse	0
-17.8379	1.03616	B	0.00230604	0	0	0.880059	0	0.934941	0.295843	relapse	0
-4.53223	12.802	CD8T	0.727007	0.131695	0.55005	0.0586725	0	0.0551664	0.0750856	relapse	0
-14.5864	-0.405032	B	0.00276305	0	0	0.849193	0.257962	0.279029	0	relapse	0
3.54567	-4.10507	Myeloid	0.0883127	0	0.031639	0.264953	0	0.513451	0	relapse	0
1.01202	5.11702	CD8T	0.899369	0	0.36443	0.00322629	0.11868	0.131813	0.462136	relapse	0
13.6498	10.7718	CD4T	0.497632	0.659023	0.0721176	0.00617755	0.00959937	0.087049	0	relapse	0
-10.533	-6.13835	Myeloid	0.186359	0.0751071	0.00355361	0.00895949	0.82037	0.608907	0.304018	relapse	0
15.7756	9.63441	CD4T	0.65506	0.914447	0.0368033	0.00510975	0.000836413	0.172726	0.428563	relapse	0
-8.98277	-7.49934	Myeloid	0.323722	0.0452039	0.146161	0.0535116	0.903674	0.0408092	0	relapse	0
13.97	-5.84228	NK	0.00679007	0	0.0295519	0.00933154	0	0	0.142745	relapse	0
-15.2261	7.17059	CD8T	0.717796	0.0458245	0.8622	0.0943364	0	0	0	relapse	0
8.7498	-5.10525	NK	0.00679007	0	0.0295519	0.00933154	0	0	0.331502	relapse	0
-17.9937	-2.4602	B	0.107878	0	0	0.805281	0.431097	0.859872	0.185692	relapse	0
6.21945	13.7666	CD4T	0.882249	0.748307	0.0721176	0.00617755	0.00959937	0.00598866	0.107426	relapse	0
-15.5277	-2.45013	B	0.00276305	0	0.0460473	0.638219	0	0.975501	0.667882	relapse	0
3.02578	2.84443	Others	0.806515	0	0	0.249221	0.00119968	0.0234391	0	relapse	0
14.7064	11.2833	CD4T	0.659748	0.936658	0.139671	0.00617755	0.00959937	0.0472821	0.317676	relapse	0
-7.99605	15.0562	CD8T	0.670603	0.0453811	0.712088	0.0555051	0.0515532	0.886962	0	relapse	0
7.48545	-2.23185	NK	0.0381233	0	0.0777133	0.0258084	0	0	0	relapse	0
-0.999396	8.56764	CD8T	0.780874	0.143796	0.558498	0.00554596	0.0055133	0.19982	0	relapse	0
9.50908	-0.381293	NK	0.223196	0	0.321266	0.00135885	0	0	0.22899	relapse	0
-18.2197	-2.30801	B	0	0	0.138656	0.897144	0	0.681774	0	relapse	0
6.18139	-1.26437	NK	0.0381233	0	0.031639	0.00135885	0	0	0	relapse	0
0.794144	3.91022	Others	0.822298	0	0.181675	0.0027805	0	0.271174	0.0114457	relapse	0
-1.3948	12.8238	CD8T	0.724559	0.0126678	0.787312	0.0883354	0	0.49952	0.0391579	relapse	0
-19.0279	0.0487302	B	0.00230604	0.0593959	0.0443974	0.926654	0.0508785	0.74962	1	relapse	0
-2.60862	-0.935166	CD4T	0.542638	0.661475	0.202521	0.0786363	0.329952	0.183312	0.0380789	relapse	0
7.82347	8.20967	CD4T	0.766897	0.665158	0.14853	0.00407683	0.215269	0.370296	0	relapse	0
-16.2951	-1.32722	B	0	0	0.044023	0.963929	0.106427	0.559332	0	relapse	0
16.3743	-6.88764	NK	0	0.057798	0.319492	0	0.0490526	0.0544044	0.753263	relapse	0
-16.3953	-0.596491	B	0	0	0	0.634806	0.0519146	0.697042	0	relapse	0
-17.8191	-1.55204	B	0.00230604	0	0.0443974	0.872916	0.108827	0.667799	0.295843	relapse	0
13.7627	12.1607	CD4T	0.682259	0.839587	0.0368033	0.00510975	0.114597	0.0736775	0.49528	relapse	0
-5.58896	-2.24976	NK	0.264616	0.079528	0.0474964	0.379706	0.0649587	0.202526	0.28426	relapse	0
9.18524	15.8427	CD4T	0.965207	1	0.0368033	0.183549	0.166744	0.246833	0	relapse	1
-18.4215	0.103884	B	0.00230604	0	0	0.962283	0.298391	0.667799	0	relapse	0
-8.0201	-5.06016	Myeloid	0.238503	0.0549746	0.00942506	0.01284	0.951085	0.502224	0.205034	relapse	0
-15.5171	-1.85985	B	0.00276305	0.231709	0	0.920152	0	0.58511	0	relapse	0
-10.1173	9.21223	CD8T	0.60952	0.0517809	0.754587	0.00233274	0	0	0	relapse	0
-10.0883	-5.60647	Myeloid	0.144183	0.0550605	0	0.0418341	0.824134	0.482327	0.453337	relapse	0
7.1616	-0.404429	NK	0.0381233	0	0.031639	0.0915163	0	0	0.22899	relapse	0
15.739	9.29885	CD4T	0.834467	0.76566	0.281123	0.273701	0.114591	0.154016	0	relapse	0
0.939486	5.39067	CD8T	0.739256	0	0.409473	0.00322629	0.00119968	0.0234391	0	relapse	0
16.0591	7.25957	CD4T	0.790002	0.836172	0.185452	0.0535003	0.0587877	0.246833	0.0901765	relapse	0
8.6321	13.9888	CD4T	0.83515	0.855956	0.0716055	0.00510975	0.000836413	0	0.0901765	relapse	0
16.0745	7.4045	CD4T	0.732621	0.959524	0.0974547	0.00203092	0.0675552	0	0.000571777	relapse	0
15.1994	-1.68657	NK	0.0328267	0	0.648497	0.000242302	0	0.198193	0.427406	relapse	0
-15.5547	1.84537	B	0.00292495	0	0.148598	0.435472	0	0.451978	0	relapse	0
-4.29453	5.23431	CD8T	0.870683	0	0.808636	0.000242302	0	0	0.516412	relapse	0
-18.0668	0.293796	B	0	0	0	0.848605	0.157363	0.763581	0	relapse	0
0.168027	6.12613	CD8T	0.622248	0	0.386352	0.0713548	0	0	0	relapse	0
7.09942	-1.47963	NK	0.0883127	0	0.031639	0.0258084	0	0.0929634	0.0754207	relapse	0
-17.6325	-2.30186	B	0.20511	0	0	1	0.20404	0.822031	0	relapse	0
-1.04906	9.97723	CD8T	0.832133	0	0.637347	0.037106	0	0.194156	0	relapse	0
8.14173	-9.03262	NK	0	0	0.0436519	0.109839	0	0.0930463	0.952522	relapse	0
12.1477	-4.44306	NK	0.0533351	0	0.181532	0.208136	0	0.0544044	0.620836	relapse	0
13.7585	14.3561	CD4T	0.76851	0.844878	0.13454	0.00877292	0	0.325636	0.203219	relapse	0
4.90272	9.6719	CD4T	0.834605	0.614656	0.0182756	0.0570393	0.284624	0.0677459	0.385185	relapse	0
-10.9682	11.8427	CD8T	0.826144	0.174326	0.910727	0.00233274	0.0546091	0	0.17393	relapse	0
0.576625	-2.79102	CD8T	0.919816	0.0126678	0.365658	0.209909	0	0.730908	0.446252	relapse	0
-12.4044	7.24148	CD8T	0.748934	0	0.925375	0.0943364	0	0	0.362586	relapse	0
-9.13754	-10.0578	Myeloid	0.0202445	0.217457	0.00544219	0.0107003	0.759446	0.55558	0	relapse	0
-18.0264	-0.895198	B	0	0.119787	0	0.812284	0.380039	0.581902	0	relapse	0
-0.496971	6.87071	CD8T	0.424518	0.063406	0.576796	0.00135885	0.0542419	0.0317425	0	relapse	0
3.90749	1.98477	Others	0.900872	0	0.079134	0.00999533	0	0.394008	0	relapse	0
13.967	14.7901	CD4T	0.792387	0.81711	0.196067	0.00877292	0.173961	0.219627	0	relapse	0
-5.88362	3.73179	CD8T	0.732938	0.203044	0.905545	0.0538489	0	0	0.329339	relapse	0
-1.14538	-4.26005	NK	0.0225932	0.0550605	0.175521	0.00957773	0.577353	0.0211741	0	relapse	0
10.2595	-9.93658	NK	0.342723	0.0576042	0.0244746	0.00322469	0	0	0.0269229	relapse	0
11.0523	-3.47092	NK	0.00679007	0	0.111316	0.00933154	0.161531	0	0.211909	relapse	0
3.24275	16.0338	CD4T	0.810277	0.830545	0.166835	0.222603	0	0.0204378	0.102916	relapse	1
-14.9519	6.65913	CD8T	0.779076	0.0458245	0.858274	0.00611538	0.114396	0.123186	0	relapse	0
-18.0561	-1.77675	B	0	0.119787	0	0.749751	0	0.737061	0	relapse	0
5.41525	-8.17369	Myeloid	0.422768	0.147334	0.0195745	0.0471027	0.440088	0.380815	0.390762	relapse	0
-8.46691	-5.87741	Myeloid	0.0291648	0.147439	0.0717855	0.0145947	0.67063	0.514442	0	relapse	0
0.574474	-1.42398	Others	0.832715	0	0.0295519	0.13094	0.295634	0.357683	0	relapse	0
15.9818	-4.0078	NK	0.120561	0.411141	0.489727	0.00963373	0.217295	0	0.509142	relapse	0
-5.18932	7.33418	CD8T	0.626125	0	0.669548	0.000242302	0	0	0.107798	relapse	0
10.6441	14.8795	CD4T	0.846701	0.919327	0.207644	0.00510975	0.297162	0.0736775	0.185021	relapse	0
15.4299	1.34147	NK	0.160535	0.0825254	0.718654	0.00999533	0.115517	0	0.144539	relapse	0
-2.90116	5.49572	CD8T	0.768638	0.104422	0.733585	0.000242302	0	0	0	relapse	0
14.9481	7.99654	CD4T	0.672628	0.719916	0.128448	0.100821	0.00821103	0.0380831	0.201003	relapse	0
15.5319	-1.20575	NK	0	0	0.594478	0	0	0.128458	0.827556	relapse	0
-14.28	-1.04449	B	0.0574304	0	0.17525	0.425276	0.220566	0.691946	0.208327	relapse	0
-9.96018	13.3641	CD8T	0.893258	0	0.986115	0.000538382	0	0.46422	0.0939548	relapse	0
16.4447	-3.45565	NK	0.0975727	0	0.622966	0.00975718	0	0.00205217	0	relapse	0
8.6627	11.9457	CD4T	0.940714	0.774036	0	0.00617755	0.182474	0.00598866	0.107426	relapse	0
5.75678	-3.73007	NK	0.0539582	0	0.0295519	0.13094	0	0	0	relapse	0
11.1966	0.925357	NK	0.00289195	0	0.0195745	0.00522234	0.169976	0	0	relapse	0
-17.9241	-0.999335	B	0.00230604	0.0593959	0	1	0	0.689125	0	relapse	0
6.1031	-8.55719	Myeloid	0.159029	0.0660915	0.0195745	0.191	0	0.530255	0.0541057	relapse	0
1.4804	3.15651	Others	1	0	0.0117721	0.00322629	0.00119968	0.131813	0.135887	relapse	0
-10.9554	9.30617	CD8T	0.664074	0.0517809	0.871953	0.00233274	0.0546091	0	0	relapse	0
10.4486	0.550821	NK	0.000988412	0	0.0846111	0	0.105977	0	0.260368	relapse	0
-10.5275	-3.84269	Myeloid	0.399002	0.337374	0.046717	0.010176	1	0.76093	0	relapse	0
0.723708	4.04877	Others	0.73687	0	0.112432	0.162792	0	0.00265256	0.234247	relapse	0
12.0537	-2.41221	NK	0.267233	0	0.226591	0.00975718	0	0.299898	0.0717119	relapse	0
14.7331	-1.03998	NK	0.18009	0.0995104	0.49374	0.0419429	0	0.152828	0.154721	relapse	0
-7.64372	6.85559	CD8T	0.738408	0	0.87886	0.000635731	0	0	0	relapse	0
0.52682	3.28851	Others	0.973858	0.1455	0	0.00203092	0.00821103	0	0.102675	relapse	0
10.1148	-1.28182	NK	0.0381233	0	0.031639	0.00135885	0.167776	0.0633914	0	relapse	0
-13.5208	-6.32865	Myeloid	0.404349	0	0.237042	0.0756079	0.779974	0.321515	0.630971	relapse	0
-15.245	-1.99341	B	0.00276305	0	0.0982146	1	0.056015	0.66029	0.108916	relapse	0
-15.5778	7.27991	CD8T	0.578747	0.192677	0.910261	0.0943364	0	0	0	relapse	0
11.6413	1.18006	NK	0.000988412	0	0.0425673	0	0	0	0.68083	relapse	0
7.71276	-9.74903	NK	0.247978	0.140662	0.0295519	0.0518092	0.255267	0.229332	0.142745	relapse	0
8.96804	-10.0631	Myeloid	0.00292495	0.169719	0.148598	0.00963373	0.262935	0.345567	0.303225	relapse	0
-10.6343	-8.9935	Myeloid	0.020088	0.155584	0.0759065	0.0508667	0.617335	0.562043	0.204609	relapse	0
11.2305	-9.18798	NK	0	0	0.181532	0	0.427726	0.0130488	0.452259	relapse	0
7.30204	-1.37802	NK	0.0381233	0	0.031639	0.00135885	0	0	0.0754207	relapse	0
-14.5801	-2.33447	B	0.0869079	0.0126678	0.0328837	0.727231	0	0.41285	0.113323	relapse	0
-4.29354	11.8829	CD8T	0.706052	0.193643	0.692337	0.0586725	0.217977	0.0551664	0.186337	relapse	0
13.0085	11.7217	CD4T	0.476004	0.804925	0.103961	0.00344239	0.228779	0.101761	0.103193	relapse	0
-19.3112	-0.733594	B	0.0535781	0	0	0.805281	0.284752	0.938655	0	relapse	0
11.3912	-1.3786	NK	0.347869	0	0.039793	0.00999533	0.0538061	0.0584641	0.428135	relapse	0
-11.3587	9.43969	CD8T	0.627425	0.0517809	0.880617	0.00233274	0.163104	0	0	relapse	0
-1.88075	7.82678	CD8T	0.446495	0	0.538885	0.00213988	0	0.0515083	0	relapse	0
-6.76672	-1.15571	CD8T	0.757639	0.0126678	0.996354	0.051171	0	0.0658211	0.403228	relapse	0
-2.87279	10.1246	CD8T	0.647703	0.143796	0.553382	0.00554596	0.0055133	0.558223	0	relapse	0
2.46168	16.5807	CD4T	0.904048	0.856754	0.0864043	0.00164318	0	0.105692	0.00144282	relapse	0
10.2454	10.2439	CD4T	0.470231	0.881145	0.107368	0.0556457	0.00959937	0.323895	0	relapse	0
7.71153	16.7965	CD4T	0.839092	0.912042	0.118176	0.0611363	0.167203	0.00678607	0.240675	relapse	1
11.6464	-4.73352	NK	0.188797	0.0576042	0.25972	0.0384684	0	0	0.0269229	relapse	0
-6.44844	9.96889	CD8T	0.486152	0	0.721182	0.0027805	0	0.0551664	0.0750856	relapse	0
13.258	8.76203	CD4T	0.855292	0.765354	0.138268	0.00344239	0.00489255	0	0	relapse	0
10.9231	-9.0315	NK	0.263828	0	0.0294127	0.00319829	0	0.0466364	0.829916	relapse	0
15.0924	-4.62527	NK	0.189929	0	0.257292	0	0	0.216059	0.668282	relapse	0
9.71394	-7.7581	NK	0.0557494	0	0.0244746	0.00322469	0.161392	0.0641484	0.280312	relapse	0
15.2402	9.76584	CD4T	0.318512	0.867223	0.246381	0.176859	0.00489255	0	0	relapse	0
-15.0811	-1.22461	B	0.0623175	0	0	0.601909	0.257962	0.754624	0.108916	relapse	0
-3.71221	11.2972	CD8T	0.572818	0	0.604495	0.0027805	0.0589752	0.00265256	0	relapse	0
-17.3385	-0.754417	B	0.0582887	0.121482	0	0.897096	0.427908	0.623863	0	relapse	0
-16.738	0.633924	B	0.107878	0.230613	0	0.897144	0	0.782266	0	relapse	0
17.7618	-3.73848	NK	0.317444	0.11615	0.775639	0.00322469	0	0.13848	0.0979439	relapse	0
8.18547	12.8736	CD4T	0.671258	0.590006	0.139671	0.147799	0.0699842	0.00598866	0	relapse	0
1.4528	4.10883	Others	0.875343	0	0.189469	0.0586814	0.00119968	0.0786466	0	relapse	0
-11.6644	3.71082	CD8T	0.88849	0	0.999881	0.0337872	0	0	0	relapse	0
10.9956	14.1876	CD4T	0.872987	0.921819	0.0665233	0.00344239	0.00489255	0	0.388591	relapse	0
11.817	-8.31361	NK	0.18009	0.00878425	0.0666572	0.0750723	0.244989	0.00430562	0.388762	relapse	0
-18.3764	-2.36941	B	0	0	0.044023	0.788122	0.106427	0.783884	0.185692	relapse	0
12.0607	-0.93742	NK	0.188797	0	0.0244746	0.00322469	0	0.328688	0	relapse	0
11.2444	-8.47567	NK	0.120561	0.169719	0.0214312	0.00963373	0.16701	0.0378717	0.00353261	relapse	0
-4.24038	-18.3166	Myeloid	0.00145881	0.480243	0	0.00642342	0.899781	0.993481	0.199314	relapse	0
-17.4368	0.837742	B	0.20511	0.119787	0	0.873169	0	0.768847	0	relapse	0
-13.6383	6.01153	CD8T	0.709207	0	0.619532	0.00611538	0	0	0	relapse	0
11.6897	1.97404	NK	0.0522054	0.0523306	0.0846111	0.106336	0	0.0439027	0.260368	relapse	0
15.709	7.70276	CD4T	0.566604	0.846208	0.18204	0.00203092	0.178106	0	0.000571777	relapse	0
-17.9701	0.355516	B	0	0	0	0.802901	0	0.876989	0.185692	relapse	0
13.3617	-5.03297	NK	0.216024	0	0.268109	0.00933154	0	0	0.142745	relapse	0
-14.6994	7.58442	CD8T	0.822108	0.321828	0.878291	0.00628352	0.058536	0	0	relapse	0
5.93451	3.75696	Others	0.590669	0	0.236021	0.00135885	0	0.0317425	0	relapse	0
-15.3161	-2.27921	B	0.00276305	0	0.0460473	0.817581	0.056015	0.687045	0	relapse	0
10.7854	-8.96873	NK	0.00292495	0.257568	0.0214312	0.00963373	0	0.0763849	0.509142	relapse	0
-4.84096	12.5581	CD8T	0.622823	0.065396	0.689213	0.0027805	0	0.0551664	0.44549	relapse	0
-17.6296	-2.33704	B	0	0.177617	0.138656	0.940438	0	0.838751	0	relapse	0
-15.4156	-1.40056	B	0.00276305	0	0.0460473	0.854102	0.213973	0.329206	0	relapse	0
-9.31673	-6.93463	Myeloid	0.105966	0.0550605	0.0636633	0.00957773	0.758621	0.356862	0	relapse	0
13.9172	-2.92801	NK	0	0	0.393581	0.161131	0	0.160598	0.712281	relapse	0
-17.5008	-1.34679	B	0	0	0	0.958899	0.0519146	0.772285	0.0868203	relapse	0
10.0698	13.9373	CD4T	0.753194	0.982418	0.16899	0.00617755	0.00959937	0.087049	0.317676	relapse	0
15.5376	-5.53136	NK	0.00289195	0	0.443006	0.0874348	0	0	0	relapse	0
-19.0995	-1.90721	B	0	0.177617	0.284173	0.769681	0	1	0	relapse	0
5.3742	15.3586	CD4T	0.819582	0.800574	0.216567	0.00164318	0.166605	0	0.0957014	relapse	1
17.8732	-4.02906	NK	0.000988412	0.0523306	0.854658	0	0.318162	0	0.193645	relapse	0
-16.9723	-2.57	B	0.107878	0	0	0.755611	0	0.598342	0.278077	relapse	0
-1.9458	13.5569	CD8T	0.609469	0.23671	0.727938	0.01258	0	0.660991	0	relapse	0
14.8299	-1.18017	NK	0.101529	0.0523306	0.505437	0	0	0	0	relapse	0
-17.2746	0.00936532	B	0	0	0	0.793147	0.246405	0.743037	0.0868203	relapse	0
-3.92442	6.09543	CD8T	0.696473	0.104764	1	0.202651	0	0.0912465	0.0914489	relapse	0
6.38979	-6.94304	NK	0.00624314	0	0.156184	0.00322469	0.209236	0.328688	0.375557	relapse	0
6.83724	8.71428	CD4T	0.617845	0.822053	0.17608	0.00407683	0.114752	0.00678607	0.121204	relapse	0
14.9083	0.820688	NK	0.000988412	0	0.42736	0	0.0516949	0.11588	0.587049	relapse	0
-3.82871	16.3139	CD4T	0.881147	0.890812	0.419722	0.146105	0.00821103	0	0.102675	relapse	0
-15.8588	-1.54761	B	0.158615	0	0	0.693373	0	0.613574	0	relapse	0
15.4952	7.42013	CD4T	0.736636	0.902371	0.156578	0.100821	0.0675552	0	0.000571777	relapse	0
9.53825	-5.69202	NK	0.00292495	0	0.0214312	0.00963373	0.112137	0.0763849	0.62284	relapse	0
-2.83776	14.1062	CD8T	0.690789	0.111813	1	0.051171	0.284183	0.783274	0	relapse	0
17.8115	-5.23181	NK	0.174485	0	0.682638	0.00963373	0	0.143711	0	relapse	0
4.9211	15.6161	CD4T	0.83515	0.839587	0.278883	0.00510975	0.000836413	0.142749	0.354854	relapse	0
-6.60206	-7.73124	Myeloid	0.108602	0.0751071	0.109073	0.00895949	0.751258	0.387504	0	relapse	0
10.3094	14.9005	CD4T	0.861289	0.867788	0.139671	0.259126	0.00959937	0.00598866	0.216117	relapse	0
11.6059	6.3082	CD4T	0.791528	1	0.47712	0.0957604	0.0656077	0.158507	0.103193	relapse	0
15.6691	-2.9732	NK	0.00624314	0.11615	0.541012	0.159563	0	0	0.0269229	relapse	0
-23.0281	1.89472	Myeloid	0.0102499	0.217857	0.0713071	0.152028	0	0.740235	0.329075	relapse	0
-14.8383	7.75353	CD8T	0.891102	0.0458245	0.824056	0.00611538	0	0.0839454	0.0868409	relapse	0
-15.3264	-2.09522	B	0.00230604	0	0	1	0.162973	0.662088	0	relapse	0
14.4806	7.31305	CD4T	0.612364	0.906829	0.20512	0.187604	0.0675552	0.0818616	0.29288	relapse	0
10.9935	-6.6292	NK	0	0.135835	0.181532	0	0	0.160598	0.668282	relapse	0
-6.6623	-15.2265	Myeloid	0.0187432	0.119628	0	0.0999585	0.942351	0.680233	0.44088	relapse	0
-22.6352	2.07791	Myeloid	0.242133	0.284093	0	0.102502	0.120791	0.56496	0.150111	relapse	0
15.3553	8.46979	CD4T	0.766317	0.681422	0	0.0957604	0.00489255	0.0693	0	relapse	0
16.3601	0.301066	NK	9.69132e-05	0.184143	0.765716	0.200225	0	0	1	relapse	0
-9.80111	-15.16	Myeloid	0.0187432	0.155401	0	0.00325922	0.873656	0.13663	0.00806962	relapse	0
13.3637	-0.391851	NK	0.0522054	0.213185	0.257552	0.155857	0	0.11588	0.120129	relapse	0
11.9452	-5.18639	NK	0.26875	0	0.185227	0.00963373	0.375758	0.0378717	0.550054	relapse	0
4.85433	13.1616	CD4T	0.652877	0.653943	0.166022	0.0040512	0.0551779	0.166967	0.261886	relapse	0
-9.15935	-5.31216	Myeloid	0.169142	0.308163	0.046717	0.010176	0.758415	0.471924	0.318543	relapse	0
-16.2225	-0.543855	B	0.250641	0.0593959	0.254458	0.869268	0	0.15407	0	relapse	0
-16.8079	-2.11411	B	0.00276305	0.365298	0	1	0	0.522715	0	relapse	0
-8.72418	8.85893	CD8T	0.82405	0.143796	0.780993	0.00554596	0.0055133	0.19982	0	relapse	0
-12.3356	-14.7173	Myeloid	0.0187432	0.0388156	0.0335543	0.00325922	0.826281	0.376784	0.125442	relapse	0
-5.6721	12.8263	CD8T	0.825728	0	0.985739	0.0586725	0	0.332759	0.386473	relapse	0
-18.8138	-2.06044	B	0	0.119787	0	0.947191	0	0.959637	0	relapse	0
-5.21847	12.8987	CD8T	0.860676	0	0.879116	0.0027805	0	0.2356	0	relapse	0
8.18363	-6.88313	NK	0	0.057798	0.0436519	0	0	0	0.452259	relapse	0
-4.82835	11.7865	NK	0.355928	0	0.70143	0.0027805	0.169189	0.00265256	0	relapse	0
3.86161	-15.1509	Myeloid	0.221929	0.138849	0.100712	0.00794994	0.488862	0.457075	0.066095	relapse	0
-5.01422	-16.3289	Myeloid	0.00145881	0.269093	0	0.0575326	0.838341	0.858742	0.199314	relapse	0
10.6047	4.71646	CD4T	0.935522	0.628787	0.150496	0.01258	0	0.691799	0	relapse	0
-14.325	3.67604	CD8T	0.883795	0	0.903912	0.0943364	0	0	0.0868409	relapse	0
-5.06166	-8.35354	Myeloid	0.237368	0.0130934	0.00955935	0.00881731	0.693305	0.505433	0.480209	relapse	0
8.98528	7.00878	CD4T	0.817947	0.984665	0.0111781	0.00554596	0.0055133	0.402408	0	relapse	0
13.53	15.7172	CD4T	0.779704	0.819431	0.268706	0.00877292	0.224534	0.148991	0.102916	relapse	1
-5.14128	-8.48154	NK	0.144183	0	0.124893	0.00957773	0.493843	0.356862	0.946126	relapse	0
-15.4818	0.591176	B	0.00276305	0	0	0.833875	0.112617	0.426654	0	relapse	0
-17.7792	-0.193253	B	0	0	0	0.864008	0	0.876989	0.278077	relapse	0
11.037	14.0362	CD4T	0.750644	0.73974	0.160971	0.00510975	0.000836413	0.142749	0	relapse	0
-5.73218	4.82628	CD8T	0.887124	0	0.793905	0.000242302	0	0.198193	0	relapse	0
15.7695	0.0960434	NK	0.126619	0	0.617004	0.00106524	0.162867	0.0589633	0.139829	relapse	0
6.0071	-8.93941	Myeloid	0.0102499	0	0	0.0123664	0	0.594698	0	relapse	0
10.2638	-11.2111	Myeloid	0.439656	0.327619	0.016166	0	0.573069	0.398634	1	relapse	0
9.02642	-10.4078	NK	0.225849	0.11615	0.0244746	0.00322469	0	0.359882	0	relapse	0
0.68335	-5.14167	NK	0.0381233	0	0.201538	0.00135885	0.167776	0	0	relapse	0
4.11227	10.0907	CD4T	0.715396	0.662659	0.27014	0.0040512	0	0.0144834	0	relapse	0
0.589781	7.94098	CD8T	0.884029	0.143796	0.367823	0.00554596	0.0055133	0	0.0973405	relapse	0
-10.5925	-15.825	Myeloid	0.254066	0.0630287	0.166153	0.0132525	0.76195	0.486635	0.0229437	relapse	0
13.0518	-8.38045	NK	0	0.0601701	0.00248026	0.00106524	0.360426	0	0	relapse	0
-2.38145	4.07859	NK	0.334983	0.00878425	0.651612	0.00754186	0.0481001	0.208655	0.00251872	relapse	0
-18.5014	0.429901	B	0	0	0	1	0.157363	0.647375	0.730109	relapse	0
10.8733	-7.17215	NK	0.00624314	0	0.0244746	0.104123	0	0.226409	0.0269229	relapse	0
2.17409	-7.66742	Myeloid	0.0869079	0.0126678	0.0328837	0.01258	0.236037	0.753444	0.0391579	relapse	0
-14.7606	6.84338	CD8T	0.660465	0.205729	0.824772	0.00628352	0	0.062239	0.0884597	relapse	0
-5.5459	7.23177	CD8T	0.805194	0.28032	0.913848	0.125672	0.22969	0.231096	0	relapse	0
10.0715	-9.12269	NK	0.332837	0	0.0730814	0.00975718	0.135518	0.00205217	0.648171	relapse	0
-11.1756	-8.39658	Myeloid	0.0291648	0.0719947	0.0417732	0.103576	0.68929	0.630683	0.362171	relapse	0
8.96247	13.8573	CD4T	0.766317	0.844426	0.138268	0.0957604	0.00489255	0	0	relapse	0
3.55841	19.8642	CD4T	1	1	0.171778	0.00207823	0	0.172857	0	relapse	0
-0.685785	16.3862	CD4T	0.805429	0.867922	0.0373417	0.045126	0.158462	0.0760118	0	relapse	0
13.8596	0.773409	NK	0.101529	0.0523306	0.257552	0	0	0	0.708388	relapse	0
13.0546	-8.60058	NK	0.0993827	0	0.0295519	0.00933154	0.255267	0	0.331502	relapse	0
-13.964	5.38217	CD8T	0.473378	0.0458245	0.872093	0.0510566	0	0	0.185651	relapse	0
10.456	-10.7696	NK	0.0557494	0	0.0244746	0.00322469	0	0.13848	0.0979439	relapse	0
-15.2115	7.27738	CD8T	0.796946	0.192677	0.937869	0.00611538	0	0	0	relapse	0
-7.63032	10.7708	CD8T	0.749227	0.319644	0.642964	0.00554596	0.497957	0.308814	0	relapse	0
13.1604	6.28017	CD4T	0.650414	0.570573	0.18204	0.052356	0.00821103	0.0380831	0.000571777	relapse	0
13.1705	8.56606	CD4T	0.656176	0.831153	0.294304	0.00203092	0.0675552	0.0818616	0.000571777	relapse	0
-18.073	-0.360747	B	0.322942	0	0	1	0.0508785	0.576469	0	relapse	0
15.1216	1.34519	NK	0.101529	0.0523306	0.589759	0	0	0.343971	0.320763	relapse	0
13.7422	15.5975	CD4T	0.889772	0.8024	0.0989564	0.0461073	0	0.250046	0.203219	relapse	1
-18.5095	-2.62603	B	0.158615	0.119787	0	1	0	0.893743	0	relapse	0
-10.7308	-9.36497	Myeloid	0.30353	0.155584	0.0759065	0.00895949	0.803627	0.631929	0.0982194	relapse	0
-3.66331	-3.02826	Myeloid	0.313451	0.0383675	0.00532637	0.373877	0.190309	0.47606	0	relapse	0
3.27521	-3.71582	B	0.0883127	0	0.0777133	0.360096	0.218032	0.683676	0	relapse	0
15.1801	-4.63581	NK	0.292271	0.242958	0.394069	0.00106524	0.0553568	0	0	relapse	0
-16.18	-0.462518	B	0.20511	0.0578959	0.044023	0.788122	0	0.431878	0	relapse	0
-11.2954	-10.4815	Myeloid	0.020088	0.0751071	0.00355361	0.00895949	0.949451	0.567496	0	relapse	0
9.95632	14.5874	CD4T	0.879739	0.891137	0.133924	0.00510975	0.297162	0	0	relapse	0
-6.23608	-10.4843	Myeloid	0.186359	0.361519	0.00355361	0.194856	0.650033	0.588	0.204609	relapse	0
8.71645	9.0028	CD4T	0.753447	1	0.0426794	0.00554596	0.275189	0.503299	0.196982	relapse	0
8.80487	17.8353	CD4T	0.626215	1	0.195913	0.00554596	0.066307	0.165266	0.452841	relapse	0
2.38351	4.39335	Others	0.694935	0	0.0826549	0.00322629	0.00119968	0.0234391	0.408917	relapse	0
10.5692	8.98188	CD4T	0.589068	0.688925	0.14853	0.116087	0.0586183	0.00678607	0	relapse	0
-0.969342	-17.9382	Myeloid	0.310326	0.363053	0.0684261	0.0999585	0.843012	1	0.238476	relapse	0
-17.7017	-3.06055	B	0.00230604	0	0	0.95971	0	0.567342	0.295843	relapse	0
-0.408716	-4.97075	NK	0	0	0	0.00387823	0.120983	0	0	relapse	0
11.4288	-2.04756	NK	0	0.057798	0.0436519	0	0.243282	0.160598	1	relapse	0
-11.0251	-15.4053	Myeloid	0.0187432	0.0805927	0.130869	0.0999585	0.819287	0.499071	0.344093	relapse	0
15.6514	-8.13596	NK	0.116806	0.124695	0.188598	0.108086	0	0	0.983512	relapse	0
-2.72718	-1.0577	Others	0.683228	0.0847016	0.184996	0.059129	0.0126667	0.0495369	0.229274	relapse	0
1.12896	18.4269	CD4T	0.806849	0.922546	0.145164	0.00207823	0.0585734	0.0483609	0	relapse	0
-12.1272	-4.87379	Myeloid	0.0651785	0.451571	0.00355361	0.00895949	0.963996	0.678038	0.552637	relapse	0
-5.84874	12.0963	CD8T	0.668823	0.115132	0.826853	0.00233274	0.0546091	0	0	relapse	0
3.87293	5.04342	Others	0.739256	0	0.0487595	0.00322629	0.00119968	0.0234391	0.213874	relapse	0
7.37113	9.63038	CD4T	0.499779	0.638645	0.244186	0.116087	0.449078	0.00678607	0	relapse	0
-14.9537	-2.48219	B	0.178111	0.079528	0.0112908	0.958116	0.220215	0.756884	0.193345	relapse	0
14.9164	8.35368	CD4T	0.656176	0.744363	0.156578	0.00203092	0.00821103	0	0.000571777	relapse	0
7.66071	1.37144	NK	0.0381233	0	0.031639	0.0258084	0	0	0	relapse	0
10.0978	-7.85301	NK	0.378785	0	0.00248026	0.00106524	0.210457	0.099776	0.206026	relapse	0
-16.3501	-1.06832	B	0.00230604	0	0.254458	0.929577	0	0.60547	0.539322	relapse	0
-16.4176	1.66134	B	0.00276305	0	0.191628	0.794105	0	0.727353	0	relapse	0
13.5915	15.3804	CD4T	0.871133	0.819431	0.222565	0.146443	0	0.18602	0.203219	relapse	0
14.527	1.80786	NK	0.00289195	0	0.593084	0.0874348	0	0.140555	0	relapse	0
5.31221	11.6889	CD4T	0.834488	1	0.433693	0.0894947	0	0.2297	0	relapse	0
11.1892	-5.39966	NK	0.188797	0.11615	0.0704806	0.00322469	0.209236	0	0.0269229	relapse	0
-15.8889	-2.45215	B	0.11967	0.0557117	0	0.849193	0	0.908905	0.426683	relapse	0
10.6871	4.56128	CD4T	0.862047	0.837311	0.113529	0.01258	0.125103	0.442708	0.113323	relapse	1
-6.37805	6.29968	CD8T	0.82405	0.143796	0.773708	0.125672	0.0055133	0	0	relapse	0
7.94335	-1.37954	NK	0.0381233	0.243685	0.031639	0.0493541	0	0	0	relapse	0
-11.8497	-16.1916	Myeloid	0.151539	0	0	0.00325922	1	0.538396	0.125442	relapse	0
10.4491	-2.07591	NK	0.18009	0.00878425	0.219667	0.00754186	0	0.254877	0.0812011	relapse	0
6.32656	-7.46566	NK	0.00624314	0	0.0244746	0.00322469	0.209236	0.17074	0.225118	relapse	0
12.1156	-10.9115	NK	0	0	0.138194	0	0.0490526	0	0.827556	relapse	0
-5.1086	-7.70983	Myeloid	0.237368	0.0130934	0.167648	0.00881731	0.582777	0.331888	0.397628	relapse	0
18.0123	-4.54799	NK	0.00289195	0	0.833172	0.0471027	0	0.0148463	0.602967	relapse	0
12.3985	15.5011	CD4T	0.609552	0.911968	0.227833	0.100102	0.0587877	0	0	relapse	0
-8.42531	13.0899	CD8T	0.919585	0.143796	0.724103	0.00554596	0.0055133	0.0856508	0	relapse	0
6.95586	-9.1497	NK	0.259386	0	0.0244746	0.0724093	0	0.199941	0.280312	relapse	0
0.854396	7.13992	CD8T	0.621444	0.0466783	0.577405	0.00213988	0	0.00897954	0	relapse	0
5.98658	13.9163	CD4T	0.453755	0.687802	0.000665171	0.183549	0.000836413	0	0	relapse	0
9.71263	3.15901	NK	0.370262	0.309259	0.00529704	0.00164318	0.113633	0.137448	0.00144282	relapse	0
-9.83088	-12.0423	Myeloid	0.0651286	0.155401	0	0.0525193	0.78935	0.0962951	0.00806962	relapse	0
-4.21398	8.10635	CD8T	0.696473	0.0466783	0.988335	0.056516	0.346768	0.217748	0	relapse	0
-14.9321	6.34667	CD8T	0.74709	0	0.815881	0.00628352	0	0	0	relapse	0
7.67322	-8.15616	NK	0.0557494	0	0.114786	0.0724093	0.252659	0.0641484	0.164305	relapse	0
-17.6473	-1.8945	B	0	0	0	0.821324	0	0.65352	0.185692	relapse	0
-3.70824	6.11608	CD8T	0.644165	0	0.851061	0.00213988	0.155186	0.450999	0	relapse	0
-3.99534	2.64126	NK	0.204002	0.147334	0.64355	0.00522234	0.220566	0.101983	0.390762	relapse	0
-17.6631	-2.08555	B	0.158615	0	0.044023	0.846611	0	0.83248	0	relapse	0
13.5718	7.08693	CD4T	0.726789	1	0.141949	0.087915	0.0055133	0	0	relapse	0
15.3665	0.884114	NK	0.228183	0.0523306	0.596006	0	0	0.0814614	0.470838	relapse	0
3.89297	18.0716	CD4T	0.848796	0.832156	0.315379	0.00207823	0.116457	0.00203656	0	relapse	0
7.60413	9.55281	CD4T	0.515158	0.688925	0.0496021	0.00407683	0.0586183	0.180898	0	relapse	0
4.81883	-7.11307	Myeloid	0.0628506	0	0.148598	0.00963373	0	0.529434	0	relapse	0
4.27849	15.1086	CD4T	0.704156	0.820203	0.217703	0.0607965	0	0.00203656	0	relapse	0
9.94456	-11.5415	NK	0.481834	0	0.00248026	0.115773	0	0.255037	0.206026	relapse	0
-17.9324	-2.65136	B	0	0.0578959	0.138656	0.974886	0	0.820687	0	relapse	0
-17.4235	-3.56744	B	0.247309	0	0	0.854495	0	0.981795	0	relapse	0
-19.3781	3.05713	CD8T	0.768864	0	0.770445	0.538352	0.058536	0.554222	0.0884597	relapse	0
12.8516	10.1367	CD4T	0.70075	1	0.152421	0.00999533	0.392537	0.353979	0	relapse	0
0.0715201	6.05345	CD8T	0.63197	0	0.344793	0.00135885	0	0.0633914	0	relapse	0
-9.28676	-8.77117	Myeloid	0.020088	0.117101	0.00355361	0.00895949	0.803627	0.367701	0.304018	relapse	0
3.33963	3.96287	Others	1	0	0	0.00322629	0.11868	0.0786466	0	relapse	0
-15.6262	0.712037	B	0.00276305	0	0	0.608327	0.165506	0.677381	0	relapse	0
12.1966	-4.7914	NK	0.00289195	0	0.0617915	0.00522234	0	0	0.335845	relapse	0
-8.21958	12.9843	CD8T	0.897262	0.28032	0.854112	0.160273	0.275189	0.0856508	0.0973405	relapse	0
7.17686	11.853	CD4T	0.880282	0.87772	0.118176	0.00407683	0.472482	0.00678607	0	relapse	0
7.35717	8.48373	CD4T	0.691491	0.851582	0.118176	0.00407683	0.114752	0.00678607	0	relapse	0
5.91642	15.3734	CD4T	0.807153	0.989844	0.188577	0.00164318	0.335235	0.0710389	0.186475	relapse	1
3.84721	-8.04526	Myeloid	0.332837	0	0.0284035	0.00975718	0.643099	0.436953	0.209987	relapse	0
-15.3386	0.302614	B	0	0	0.0929445	0.61517	0	0.568657	0	relapse	0
12.7581	0.843672	NK	0.189851	0	0.0425673	0	0	0.00370651	0.260368	relapse	0
15.2973	11.3433	CD4T	0.652461	0.915438	0.19759	0.00344239	0.178712	0	0.540011	relapse	0
-1.3523	18.8918	CD4T	0.997512	1	0.149089	0.00514225	0	0.111706	0	relapse	0
9.68625	11.5647	CD4T	0.670035	0.787108	0.0349187	0.154356	0.213778	0	0.106345	relapse	0
3.57509	19.8062	CD4T	0.778392	0.906715	0.0140371	0.00207823	0	0.00203656	0	relapse	0
-10.3593	-4.13396	Myeloid	0.248563	0.182132	0.00326942	0.0140393	0.859825	0.676549	0.365633	relapse	0
12.4502	0.993954	NK	0.147616	0.109971	0.197604	0	0.404872	0	0.0399061	relapse	0
11.1911	8.89194	CD4T	0.539736	0.6741	0.0636337	0.00203092	0.178106	0.122767	0.000571777	relapse	0
3.7107	4.61971	Others	0.955701	0	0.0117721	0.00322629	0.00119968	0.0234391	0	relapse	0
16.07	9.74863	CD4T	0.769667	0.925969	0.0264569	0.00344239	0.178712	0.0345596	0	relapse	0
-16.201	-0.75413	B	0	0	0	0.943161	0	0.403784	0.185692	relapse	0
3.5593	-4.04995	Myeloid	0.0381233	0	0.031639	0.307981	0.263646	0.367859	0.15481	relapse	0
0.495781	3.72186	CD4T	0.711455	0.348575	0.03361	0.0027805	0.169189	0.303421	0.0750856	relapse	0
11.0528	-2.38412	NK	0.00289195	0	0.0195745	0.00522234	0	0.101983	0.567059	relapse	0
-13.9399	5.30955	CD8T	0.772753	0.233573	0.700822	0.00611538	0	0	0	relapse	0
0.0736322	7.69319	CD8T	0.673546	0	0.36443	0.207717	0.00119968	0.0234391	0	relapse	0
-0.37068	16.6864	CD4T	0.825952	0.862212	0.311835	0.00827986	0	0.00519511	0	relapse	0
2.81333	4.94367	Others	0.650382	0	0.0117721	0.00322629	0.00119968	0.0234391	0	relapse	0
-3.85526	12.1726	CD8T	0.800681	0	0.466509	0.0027805	0	0.0551664	0	relapse	0
10.3616	12.8892	CD4T	0.530475	0.786571	0.342578	0.00510975	0.000836413	0	0.0901765	relapse	0
4.58848	11.9517	CD4T	0.858339	0.789786	0.223152	0.0040512	0	0.0144834	0	relapse	0
-9.20766	-1.64229	CD4T	0.770021	0.91523	0.287311	0.00895949	0.871826	0.127581	0	relapse	0
14.7266	1.16044	NK	0.322943	0	0.42736	0	0.156698	0	0	relapse	0
-1.22546	7.07956	CD8T	0.828589	0	0.432509	0.00322629	0.00119968	0.0234391	0.0524238	relapse	0
-17.1568	-0.838489	B	0.00230604	0	0	1	0.0508785	0.576469	0	relapse	0
8.08104	-2.55242	NK	0.0381233	0	0.201538	0.00135885	0.112934	0	0	relapse	0
14.7588	8.94131	CD4T	0.650414	0.709323	0.0274376	0.00203092	0.3481	0.0818616	0.000571777	relapse	0
-5.97605	6.69658	CD8T	0.813942	0.00878425	0.771561	0.00754186	0	0.152828	0	relapse	0
14.3111	-4.82739	NK	0.147973	0.11615	0.313673	0.0724093	0	0.102935	0	relapse	0
1.74504	3.7395	Others	0.918425	0.224497	0	0.00322629	0.00119968	0.0234391	0	relapse	0
10.0476	14.3246	CD4T	0.915274	0.946981	0	0.00617755	0.0699842	0.00598866	0.410745	relapse	0
-8.64875	-6.03847	Myeloid	0.020088	0.117101	0.00355361	0.00895949	0.832268	0.595202	0	relapse	0
13.5312	-6.37192	NK	0.410223	0.0757	0.148598	0.00963373	0	0.283359	0.0875317	relapse	0
9.78068	-3.95376	NK	0.00289195	0	0.0617915	0.0874348	0	0.175563	0.440724	relapse	0
14.9795	-6.99607	NK	0.2239	0	0.27584	0.00963373	0	0.143711	0.237945	relapse	0
9.32272	13.0089	CD4T	0.731658	0.926462	0.207644	0.00510975	0.000836413	0	0	relapse	0
12.7083	1.1116	Myeloid	0.189851	0	0.0425673	0.444087	0.349652	0.265234	0.120129	relapse	0
-11.2094	-16.1754	Myeloid	0.0267639	0.223251	0	0.0132525	0.907662	0.56024	0.232285	relapse	0
-17.0377	-0.366455	B	0.288565	0.121482	0.197071	0.676066	0	0.656208	0.198489	relapse	0
-9.03286	-16.7091	Myeloid	0.0187432	0.187868	0.0684261	0.184906	0.449513	0.830497	0.00806962	relapse	0
-11.1198	-16.2999	Myeloid	0.0187432	0.187868	0	0.0525193	0.732295	0.636202	0.00806962	relapse	0
-14.6219	-3.05979	B	0.11967	0	0.332393	1	0.112617	0.747509	0.329181	relapse	0
18.5959	-4.43657	NK	0.0993827	0	0.583843	0.00933154	0	0.292594	0.512034	relapse	0
15.5955	10.9196	CD4T	0.682259	0.852772	0.000665171	0.100102	0.000836413	0.10972	0	relapse	0
-6.66893	10.7422	CD8T	0.700532	0	0.755705	0.0027805	0.0589752	0.152993	0	relapse	0
-1.32443	-4.68702	NK	0.300157	0.0130934	0.00955935	0.00881731	0.367689	0	0	relapse	0
-3.33453	5.27431	CD8T	0.602665	0.0466783	0.724885	0.108882	0.0509292	0.0515083	0	relapse	0
11.1648	-6.87476	NK	0.00289195	0.223245	0.0617915	0.00522234	0	0	0.13458	relapse	0
3.91302	11.8948	CD4T	0.622591	0.514391	0.00529704	0.0521394	0	0.0710389	0.00144282	relapse	0
6.38591	7.94716	CD4T	0.868327	0.638645	0.0127915	0.00407683	0.000329662	0.0994745	0	relapse	0
10.0096	-8.11497	NK	0.242135	0	0.0895959	0.260274	0	0.0152845	0	relapse	0
12.6391	-6.67588	NK	0.000988412	0	0.0425673	0.155857	0.349652	0.224343	0.651568	relapse	0
6.2699	-2.82073	NK	0.260759	0.339332	0.031639	0.00135885	0	0.0633914	0.15481	relapse	0
-17.493	-2.90145	B	0.107878	0	0	0.850584	0	0.947597	0	relapse	0
17.8545	-6.74908	NK	0.170305	0	0.379093	0.00319829	0	0	0.713713	relapse	0
-18.4111	-0.245154	B	0	0.0578959	0	1	0	0.829917	0	relapse	0
-8.64712	-5.54216	Myeloid	0.16028	0.184745	0.00942506	0.100416	0.717691	0.578114	0.594975	relapse	0
-5.97489	-8.05648	Myeloid	0.108602	0	0.00355361	0.00895949	0.608496	0.312798	0	relapse	0
5.55213	-2.89904	NK	0.136647	0	0.031639	0.208549	0	0.187103	0.296969	relapse	0
13.39	12.4779	CD4T	0.709371	0.884375	0.196067	0.0461073	0.0597137	0.0204378	0.102916	relapse	0
6.94192	10.6739	CD4T	0.855584	0.705261	0.0850519	0.00407683	0.0586183	0.00678607	0	relapse	0
6.98154	-6.78095	NK	0.00289195	0.147334	0.0195745	0.00522234	0	0.0148463	0.567059	relapse	0
-7.20015	8.20983	CD8T	0.594015	0.104422	0.909935	0.0538489	0.195988	0.169424	0.107798	relapse	0
10.9724	-11.9095	Myeloid	0.0167923	0.177731	0.00747056	0.00794994	0.442211	0.267887	0.319937	relapse	0
7.44251	0.899082	NK	0.223196	0	0.031639	0.00135885	0.376405	0	0.465135	relapse	0
13.5968	12.8775	CD4T	0.823768	0.885358	0.0264569	0.0957604	0.00489255	0.411067	0	relapse	0
7.2651	3.38209	CD8T	0.500522	0	0.348048	0	0	0	0.587049	relapse	0
7.08966	-7.97495	NK	0.00624314	0.220985	0.0244746	0.00322469	0	0.0641484	0.164305	relapse	0
-14.0237	3.7693	CD8T	0.694004	0.0527754	0.915162	0.00628352	0.335336	0.0925731	0.362566	relapse	0
-13.2441	-8.84491	Myeloid	0.16028	0.144927	0.110252	0.100416	0.959401	0.645072	0.105276	relapse	0
12.8151	6.54708	CD4T	0.82726	0.715539	0.371815	0.0611363	0.167203	0.00678607	0.240675	relapse	0
7.3575	13.5187	CD4T	0.825149	0.853713	0.107368	0.147799	0.232268	0.00598866	0	relapse	0
-5.70948	8.90745	CD8T	0.770807	0.115132	0.682578	0.00233274	0	0	0.17393	relapse	0
-4.98815	12.1562	CD8T	0.581859	0.301938	0.655002	0.0027805	0.169189	0.00265256	0.0750856	relapse	0
10.6086	-6.36432	NK	0.00289195	0	0.0617915	0.00522234	0	0.0148463	0.750801	relapse	0
5.90804	3.71613	CD8T	0.567251	0	0.344793	0.0713548	0	0	0.414513	relapse	0
4.6302	-0.141291	NK	0.342723	0	0.194122	0.00322469	0	0	0.0269229	relapse	0
0.55214	4.9667	CD8T	0.782533	0	0.38361	0.0586814	0.061046	0.181491	0	relapse	0
15.285	0.617594	NK	0.000988412	0	0.440356	0	0.245365	0.00370651	0.512654	relapse	0
3.5333	19.8183	CD4T	0.785096	0.957661	0.0140371	0.00207823	0.376297	0.0929728	0.209346	relapse	0
10.8803	1.44977	NK	0.000988412	0	0.0425673	0	0	0.00370651	0.375508	relapse	0
15.4583	11.5379	CD4T	0.97502	0.911824	0.0721176	0.00617755	0.128137	0.00598866	0.317676	relapse	0
-9.58211	6.41818	CD8T	0.795106	0.143796	0.797719	0.00554596	0.275189	0.285239	0.196982	relapse	0
15.8645	-3.82538	NK	9.69132e-05	0	0.410334	0.00319829	0.107849	0.170984	0.451596	relapse	0
-15.2385	7.95274	CD8T	0.67071	0	0.840114	0.00611538	0	0.159147	0.277978	relapse	0
6.43079	-7.39994	NK	0	0.057798	0.0436519	0.0549442	0.154359	0.300712	0.452259	relapse	0
13.3513	-3.37345	NK	0.00289195	0	0.235445	0.00522234	0.308041	0.175563	0.335845	relapse	0
-8.46941	9.70986	CD8T	0.79335	0	0.733966	0.10844	0	0	0	relapse	0
14.983	11.5696	CD4T	0.686962	0.934036	0.169406	0.0504706	0.124078	0	0	relapse	0
2.76518	5.94228	Others	0.85483	0.143796	0.195913	0.00554596	0.0055133	0.231096	0	relapse	0
15.9281	-2.27542	NK	0	0.135835	0.526704	0	0	0.160598	0.952522	relapse	0
-8.882	6.78005	CD8T	0.886292	0.191484	0.811079	0.00554596	0.0055133	0.308814	0	relapse	0
-3.92666	0.561234	NK	0.189929	0.275571	0.851667	0	0.0490526	0	0.753263	relapse	0
4.48804	5.11584	CD8T	0.706032	0.128007	0.295526	0.00135885	0	0	0	relapse	0
16.7739	-6.76247	NK	0.0621075	0	0.394069	0.00106524	0.110935	0.137177	0.139829	relapse	0
8.16503	-6.55249	NK	0.33765	0.0601701	0.129529	0.0594993	0.25365	0.099776	0	relapse	0
-0.889131	12.2717	CD8T	0.662985	0.0126678	0.626527	0.01258	0	0.245931	0	relapse	0
11.5405	-11.0621	NK	0	0	0.0436519	0.208136	0	0	0.923737	relapse	0
9.1857	-1.62561	NK	0.0381233	0	0.122084	0.00135885	0	0	0.0754207	relapse	0
8.22107	10.921	CD4T	0.781604	0.771142	0.0182756	0.0040512	0	0.0144834	0	relapse	0
-3.59301	12.5318	Others	0.782533	0.428684	0.588907	0.00322629	0.00119968	0.131813	0	relapse	0
-3.16563	1.04638	NK	0.114992	0	0.497659	0.00999533	0.425258	0.514083	0	relapse	0
-18.6983	0.232657	B	0.285506	0	0	0.912946	0	0.765352	0.730109	relapse	0
10.5724	0.66709	NK	0.147616	0.0523306	0.0425673	0.106336	0	0.00370651	0	relapse	0
-10.7801	-7.0242	Myeloid	0.115015	0.0452039	0.00544219	0.0107003	0.869676	0.469337	0.0953592	relapse	0
10.8456	1.33558	NK	0.000988412	0.163829	0.125101	0	0	0	0.120129	relapse	0
10.9819	4.64389	CD4T	0.715434	0.897046	0.150496	0.051171	0.125103	1	0.446252	relapse	0
6.46586	11.2913	CD4T	0.825873	0.78529	0.0182756	0.15575	0	0.0144834	0	relapse	0
3.44093	19.9129	CD4T	0.94728	0.993378	0.0140371	0.00207823	0	0.00203656	0	relapse	0
-3.2309	8.6526	CD8T	0.726789	0.143796	0.774531	0.00554596	0.179558	0.231096	0.0973405	relapse	0
-14.0639	3.62086	CD8T	0.612951	0.158797	0.748892	0.00628352	0.167611	0	0	relapse	0
0.801965	19.1344	CD4T	0.712284	0.795873	0.000616329	0.00827986	0	0.108474	0	relapse	0
-15.136	8.11562	CD8T	0.698339	0.158797	0.896547	0.00628352	0	0	0.0884597	relapse	0
11.2287	-0.562952	NK	0.00292495	0	0.0658506	0.0325047	0	0.0763849	0.362314	relapse	0
14.9962	9.78443	CD4T	0.776188	0.828841	0	0.00344239	0.00489255	0	0.205462	relapse	0
-5.36969	12.8517	CD8T	0.804415	0	0.790984	0.0586725	0.371719	0.152993	0	relapse	0
3.44044	5.12839	NK	0.587463	0	0	0.43016	0.407958	0.0234391	0.0524238	relapse	0
11.4777	12.5604	CD4T	0.497632	0.853713	0.195528	0.00617755	0.0699842	0.087049	0.107426	relapse	0
14.3117	7.05684	CD4T	0.893339	0.886012	0.20512	0.052356	0.00821103	0.194277	0.201003	relapse	0
8.19473	0.161224	NK	0.0883127	0	0.0777133	0.00135885	0	0.166922	0.0754207	relapse	0
-16.2328	-2.70748	B	0.20511	0.119787	0.138656	1	0	0.485746	0	relapse	0
-6.99941	13.3101	CD8T	0.695149	0.100484	0.703629	0.000538382	0	0.332705	0.0939548	relapse	0
6.52796	14.5621	CD4T	0.837514	1	0.246286	0.100102	0.000836413	0	0	relapse	0
-7.37884	11.3367	CD8T	0.543615	0	0.929063	0.0027805	0.115952	0.2356	0	relapse	0
7.75075	9.34028	CD4T	0.870778	0.710458	0.310966	0.00407683	0.215269	0.00678607	0	relapse	0
14.4737	-2.61452	NK	0.00624314	0	0.430429	0.00322469	0	0.13848	0.0269229	relapse	0
12.1317	-11.3502	NK	0	0	0.00248026	0.00106524	0	0	0	relapse	0
11.4077	1.77219	NK	0.000988412	0	0.22907	0.155857	0.105977	0.00370651	0.620389	relapse	0
6.43545	8.0772	CD4T	0.709091	0.600538	0.0127915	0.116087	0.000329662	0.00678607	0	relapse	0
-15.2549	-0.582237	B	0.406868	0	0	0.620227	0.20404	0.57758	0	relapse	0
8.44924	13.8054	CD4T	0.901253	0.896934	0.261472	0.00617755	0.00959937	0.00598866	0	relapse	0
-8.2771	-5.03551	Myeloid	0.220106	0.190512	0.254065	0.128935	0.729328	0.525981	0	relapse	0
12.1226	-1.76228	NK	0	0	0.199338	0.0594993	0	0	0	relapse	0
-14.6214	-2.98879	B	0.00276305	0.118778	0	1	0	0.633948	0	relapse	0
-18.663	-2.27883	B	0.00230604	0	0	0.825314	0.0508785	0.964656	0.295843	relapse	0
-3.24217	-2.85966	NK	0.192819	0.0383675	0.546644	0.0165734	0.0126667	0.077382	0	relapse	0
11.4372	2.0338	Myeloid	0.147616	0	0.0846111	0	0.429277	0.245657	0.587049	relapse	0
14.9239	-8.43867	NK	0.263828	0	0.188598	0.00319829	0	0.0466364	0.451596	relapse	0
3.57215	-14.1592	Myeloid	0.00720696	0	0	0.00960132	0.0683579	0.607951	0	relapse	0
12.2946	2.36239	NK	0.250393	0	0.138194	0	0.154359	0.28212	1	relapse	0
-22.5712	1.72841	Myeloid	0.309644	0.336853	0	0.0123664	0.178722	0.529903	0.0501674	relapse	0
16.1586	-2.91645	NK	0.271831	0	0.697854	0.000242302	0.236911	0	0	relapse	0
4.38301	15.7561	CD4T	1	0.98247	0.185452	0.00510975	0.0587877	0	0.185021	relapse	0
5.66382	-2.2238	NK	0.114992	0	0.117021	0.00999533	0.173179	0.0584641	0.33098	relapse	0
0.773942	4.96522	Others	0.800681	0	0.373878	0.0027805	0.371719	0.00265256	0	relapse	0
-10.1773	9.5689	CD8T	0.857421	0.143796	0.772051	0.00554596	0.0055133	0	0	relapse	0
17.2792	-5.61619	NK	0	0.057798	0.468624	0	0	0	0.452259	relapse	0
15.8709	9.90414	CD4T	0.774544	0.831069	0.0721176	0.103285	0.00959937	0.00598866	0	relapse	0
-14.3732	-0.0489973	B	0.00624314	0	0.114786	0.491261	0	0.831743	0	relapse	0
-8.05417	12.6989	CD8T	0.733855	0	0.91809	0.000538382	0.483959	0.274984	0.0939548	relapse	0
-16.711	1.04047	B	0	0	0	0.807637	0	0.851913	0	relapse	0
4.64511	17.9783	CD4T	0.963318	0.925075	0.171778	0.00207823	0	0.00203656	0	relapse	0
-17.9301	-1.48639	B	0.158615	0	0.180546	1	0.0519146	0.689549	0	relapse	0
-9.49155	-14.4927	Myeloid	0.284412	0.0388156	0.0335543	0.00325922	0.587242	0	0.00806962	relapse	0
-14.7431	-2.40004	B	0.129745	0.0126678	0.150496	0.949447	0	0.197072	0	relapse	0
-0.864877	17.0705	CD4T	0.802696	0.881618	0.163527	0.00827986	0	0.0760118	0	relapse	0
10.0148	-7.97608	NK	0.00624314	0	0.114786	0.159563	0	0	0.0269229	relapse	0
2.04352	17.264	CD4T	0.94143	0.91848	0.0373417	0.00827986	0	0.00519511	0	relapse	0
10.8702	-6.01453	NK	0	0.057798	0.0436519	0.289412	0.347871	0	0.569437	relapse	0
-5.22826	12.1116	CD8T	0.683213	0	0.858381	0.0027805	0	0.00265256	0	relapse	0
14.9657	11.0593	CD4T	0.641177	0.881145	0	0.00617755	0.00959937	0.00598866	0	relapse	0
11.105	-8.88471	NK	0.00292495	0	0.0214312	0.0545302	0.0534111	0.143711	0.237945	relapse	0
7.33825	8.37892	CD4T	0.819582	0.902276	0.216567	0.00164318	0.166605	0.137448	0.00144282	relapse	0
-18.0911	-2.20944	B	0.453919	0.0578959	0	1	0.106427	0.730906	0.0868203	relapse	0
-17.6828	-3.35927	B	0.351629	0.119787	0	0.905171	0.0519146	0.864286	0.278077	relapse	0
8.60645	10.2734	CD4T	0.895864	0.671334	0.223621	0.00407683	0.258893	0.0994745	0	relapse	0
2.65003	4.28261	Others	0.372064	0	0.141264	0.00322629	0.00119968	0.0234391	0	relapse	0
0.611079	-13.9367	Myeloid	0.0167923	0.0964196	0.127569	0.00794994	0.466415	0.706642	0	relapse	0
10.2805	-3.56553	NK	0	0	0.00248026	0.00106524	0	0.0589633	0	relapse	0
-4.00565	12.681	CD8T	0.818821	0	0.413512	0.0027805	0	0.303421	0	relapse	0
7.45243	2.04358	NK	0.260759	0	0.031639	0.232683	0	0.205463	0.0754207	relapse	0
14.3416	-2.59656	NK	0.26875	0	0.323337	0.00963373	0	0	0.166019	relapse	0
-1.11358	-13.205	Myeloid	0.331102	0.00385868	0.0400396	0.0423745	0.638736	0.845163	0.390628	relapse	0
15.6634	0.405494	NK	0.000988412	0.0523306	0.624768	0	0.105977	0.00370651	0.512654	relapse	0
-0.375787	18.2747	CD4T	1	0.821275	0.136041	0.00827986	0	0.00519511	0	relapse	0
6.62982	16.3587	CD4T	0.872459	0.859845	0.2906	0.0570393	0	0.0677459	0	relapse	0
-14.1119	3.49337	CD8T	0.741584	0.147617	0.93171	0.205471	0.167127	0	0	relapse	0
9.17865	15.0745	CD4T	0.83576	1	0.0111781	0.047506	0.387668	0.19982	0.0973405	relapse	1
6.2086	-7.16004	NK	0.250393	0	0.138194	0.109839	0	0.300712	0.827556	relapse	0
15.9991	-4.2771	NK	0.186896	0	0.491048	0.00106524	0	0	0	relapse	0
10.7425	3.15267	CD4T	0.502346	0.411795	0.0864043	0.00164318	0.299086	0	0.34902	relapse	0
8.62281	17.3405	CD4T	0.68178	0.824578	0.108118	0.106636	0.00168079	0	0.414251	relapse	0
15.0339	-2.48515	NK	0.225849	0	0.509499	0.0724093	0.161392	0	0.0269229	relapse	0
3.52615	-4.01338	Myeloid	0.260759	0	0.031639	0.295212	0	0.436221	0	relapse	0
12.0102	-8.92872	NK	0.174485	0	0.0214312	0.0325047	0	0	0.237945	relapse	0
13.3958	0.621114	NK	0.00292495	0	0.148598	0.0751104	0	0.300544	0	relapse	0
16.1741	-3.42059	NK	0.123949	0	0.539355	0.385367	0	0	0.923737	relapse	0
9.30355	-5.23494	NK	0.00624314	0	0.0244746	0.00322469	0	0	0.330271	relapse	0
7.31091	-5.97113	NK	0.0557494	0	0.0244746	0.00322469	0	0.13848	0.0269229	relapse	0
14.4592	-3.72934	NK	0.123949	0	0.289918	0	0.103492	0	0.668282	relapse	0
8.87214	1.22655	NK	0.0381233	0	0.031639	0.00135885	0	0	0	relapse	0
6.56095	-7.47851	NK	0.00624314	0	0.194122	0.00322469	0	0.292719	0.0979439	relapse	0
10.6341	-2.5126	NK	0.000988412	0	0.0425673	0	0.0516949	0	0.320763	relapse	0
15.9947	0.583176	NK	0.000988412	0.109971	0.964504	0	0.0516949	0.00370651	0.193645	relapse	0
11.3608	11.6325	CD4T	0.614262	0.769384	0	0.273701	0.166348	0	0.106345	relapse	0
-0.210067	18.1555	CD4T	1	1	0.210958	0.0806101	0	0.211813	0	relapse	0
8.73929	13.4271	CD4T	0.981885	0.901783	0.104124	0.00510975	0.114597	0.19986	0	relapse	0
-17.138	-1.50549	B	0.00230604	0.179494	0.279282	0.917681	0	0.7741	0	relapse	0
11.0538	-10.6189	NK	0.114992	0.0825254	0.152421	0.00999533	0	0	0.144539	relapse	0
15.8425	6.91528	CD4T	0.702314	0.834248	0.0974547	0.146105	0.00821103	0.0818616	0.000571777	relapse	0
7.44061	-9.23452	NK	0.00679007	0	0.0295519	0.165968	0.107911	0.204314	0.142745	relapse	0
15.4447	-4.04868	NK	0.189929	0	0.43377	0	0	0.0130488	0.384968	relapse	0
-4.79422	12.395	CD8T	0.76786	0	0.753833	0.00999533	0.115517	0.0584641	0.212855	relapse	0
2.554	16.3419	CD4T	0.853441	0.937289	0.0495969	0.00207823	0.0585734	0.00203656	0.305749	relapse	0
17.7667	-4.41587	NK	0	0.208751	0.802025	0	0.509888	0	0.384968	relapse	0
-17.4824	-3.0116	B	0	0	0	1	0	0.62079	0.278077	relapse	0
-6.26928	12.1915	CD8T	0.394862	0	0.879116	0.0586725	0.262256	0.105739	0.277676	relapse	0
-10.5068	9.87125	CD8T	0.733006	0	0.772511	0.00233274	0.0546091	0	0	relapse	0
8.1845	-7.42952	NK	0.00289195	0	0.0195745	0.00522234	0	0	0.528338	relapse	0
-17.0205	-1.4953	B	0	0.278712	0.138656	0.862135	0.0519146	0.517192	0	relapse	0
2.91456	4.53404	Others	0.767083	0	0	0.00322629	0.00119968	0.0234391	0.0524238	relapse	0
10.0129	0.724558	NK	0.000988412	0.213185	0.0425673	0	0	0.00370651	0.587049	relapse	0
-7.59921	-10.4195	Myeloid	0.0196815	0.111333	0.00649314	0.0857987	0.644519	0.280674	0.415184	relapse	0
-3.9152	4.69863	CD8T	0.55932	0	0.844732	0.00213988	0.281135	0	0	relapse	0
-17.4675	-1.02226	B	0.00230604	0	0	0.909957	0	0.676068	0	relapse	0
-11.504	10.2365	CD8T	0.486201	0.277805	0.759532	0.248428	0.0546091	0	0.078779	relapse	0
-14.3848	7.1266	CD8T	0.813073	0.286879	0.903782	0.00628352	0.114924	0.145601	0	relapse	0
9.14306	-6.69478	NK	0.109953	0.0660915	0.0195745	0.00522234	0.169976	0	0.27526	relapse	0
6.59983	-5.782	NK	0.2239	0	0.0214312	0.0325047	0	0	0.0875317	relapse	0
1.82925	-18.759	Myeloid	0.00720696	0.208424	0.0667751	0.00960132	0.563217	0.693136	0.267397	relapse	0
11.3024	11.6425	CD4T	0.826617	0.793815	0.169929	0.00253412	0.00168079	0.0566472	0	relapse	0
6.40474	7.42583	CD4T	0.821061	0.784438	0.14853	0.00407683	0.114752	0.00678607	0.121204	relapse	0
-15.0855	7.88704	CD8T	0.796946	0	1	0.171836	0	0	0.0868409	relapse	0
-5.53385	9.29802	CD8T	0.683432	0	0.680372	0.00213988	0	0.127663	0	relapse	0
9.02624	-11.107	NK	0.378785	0	0.0895959	0.00106524	0	0.354281	0	relapse	0
-7.88367	-7.1817	Myeloid	0.115015	0	0.0803538	0.0107003	0.650699	0.143005	0	relapse	0
-4.55489	12.8358	CD8T	0.826079	0	0.70259	0.0569289	0.548894	0.154824	0.324319	relapse	0
-14.7972	6.71733	CD8T	0.924553	0	0.886369	0.00628352	0.058536	0.168438	0.0884597	relapse	0
0.924703	17.4855	CD4T	0.983203	0.933884	0.231475	0.00827986	0.284309	0.138222	0	relapse	0
-16.3391	1.638	B	0.00276305	0	0.146959	0.946872	0	0.529153	0	relapse	0
8.48586	16.8503	CD4T	0.752458	0.838478	0.220676	0.00253412	0.114591	0	0	relapse	0
9.49147	0.539153	NK	0.0381233	0.063406	0.163544	0.00135885	0.263646	0.0929634	0.0754207	relapse	0
9.45843	14.7845	CD4T	0.687285	0.832706	0.000665171	0.100102	0.114597	0	0	relapse	0
16.9002	-6.24512	NK	0.0539582	0	0.42363	0.00933154	0	0	0.142745	relapse	0
0.176742	16.3648	CD4T	0.791344	0.847298	0.000616329	0.00827986	0	0.00519511	0	relapse	0
11.6011	1.36859	NK	0.000988412	0	0.162934	0	0	0	0	relapse	0
14.0659	9.91527	CD4T	0.706795	0.841398	0.223138	0.138078	0.00489255	0	0.205462	relapse	0
-0.973501	-15.7244	Myeloid	0.0014056	0.260218	0	0.0119462	0.79018	0.878536	0.215262	relapse	0
2.06175	3.66143	Others	0.485288	0.0995104	0.108152	0.00754186	0	0.0459341	0.154721	relapse	0
-22.1591	2.27768	Myeloid	0.0102499	0.191662	0	0.128464	0	0.479143	0	relapse	0
11.8852	2.31888	NK	0.228183	0	0.0425673	0	0.0516949	0.11588	0.320763	relapse	0
6.65561	9.51474	CD4T	0.661078	0.603495	0.0182756	0.0040512	0.246836	0.0144834	0	relapse	0
-19.0152	-2.14609	B	0.513231	0	0	0.769681	0.106427	1	0.278077	relapse	0
4.40315	-4.16245	Myeloid	0.0883127	0.188369	0.031639	0.239822	0.407526	0.265083	0	relapse	0
-15.1353	-0.610623	B	0.264067	0.143796	0	0.616593	0.124853	0.687029	0.0973405	relapse	0
4.12421	15.7697	CD4T	0.932074	0.927223	0.00811466	0.00514225	0	0.00764927	0	relapse	0
1.81911	4.35959	Others	0.981309	0.110468	0	0.00322629	0.00119968	0.305735	0	relapse	0
12.1286	-5.26227	NK	0.250393	0	0.181532	0	0.0490526	0.0930463	0.753263	relapse	0
8.37684	-7.21817	NK	0.0557494	0	0.114786	0.00322469	0.209236	0.0226376	0.0269229	relapse	0
-9.95333	4.71056	CD8T	0.520304	0.156014	0.901947	0.0066724	0	0.15367	0	relapse	0
-4.16759	10.6065	CD8T	0.734944	0	0.699932	0.00213988	0	0	0	relapse	0
11.598	1.31133	NK	0.0381233	0	0.031639	0.00135885	0	0.277373	0	relapse	0
0.853514	15.9548	CD4T	0.907032	0.913477	0.332087	0.0924303	0	0.0789992	0	relapse	0
16.3322	-1.12786	NK	0.00624314	0	0.485909	0.00322469	0	0.226409	0.0269229	relapse	0
12.6583	-10.2786	NK	0	0	0.00248026	0.00106524	0.0553568	0	0	relapse	0
1.88526	-6.04592	Myeloid	0.276929	0.0126678	0.312107	0.01258	0.403203	0.49952	0.403228	relapse	0
-15.1924	0.84606	B	0	0.119787	0	0.570508	0	0.456671	0	relapse	0
-14.8509	4.87522	CD8T	0.654176	0	0.719438	0.00611538	0	0	0	relapse	0
3.1275	1.0889	Others	0.674272	0	0.137779	0.00213988	0	0	0	relapse	0
17.108	-2.81228	NK	0.00289195	0	0.684346	0.00522234	0.308041	0.346964	0	relapse	0
5.72554	-0.88265	NK	0.0381233	0.188369	0.201538	0.0258084	0	0	0.22899	relapse	0
-6.29824	7.48835	CD8T	0.73884	0.104422	0.816637	0.000242302	0	0	0	relapse	0
-0.465758	16.6461	CD4T	0.922244	0.803415	0.105756	0.113766	0	0.00519511	0	relapse	0
-18.0206	1.7152	B	0.00230604	0	0	0.92812	0.212593	0.868932	0	relapse	0
8.16584	-6.96526	NK	0.114992	0	0.039793	0.00999533	0	0	0.887595	relapse	0
-8.55141	8.59214	CD8T	0.717417	0	0.863561	0.000242302	0.1509	0.169424	0	relapse	0
9.37227	-6.11857	NK	0.33593	0.0662314	0.239146	0.0066724	0	0.0520512	0.626125	relapse	0
-15.0088	6.09729	CD8T	0.887481	0.27059	0.945998	0.0943364	0.0579629	0	0	relapse	0
5.73936	10.9577	CD4T	0.77361	0.694112	0.0583426	0.0040512	0	0.210888	0	relapse	0
2.83109	4.95243	CD4T	0.73687	0.348575	0.112432	0.250713	0	0.00265256	0.0750856	relapse	0
9.1956	17.0077	CD4T	0.825867	0.842909	0.0185713	0.00877292	0.0597137	0.0204378	0	relapse	1
10.4728	-3.71394	NK	0.259386	0	0.0244746	0.00322469	0	0.292719	0.164305	relapse	0
8.56104	-1.40623	NK	0.181809	0	0.031639	0.00135885	0.167776	0	0.15481	relapse	0
14.0601	-3.90678	NK	0.00624314	0.266485	0.228554	0.00322469	0	0.0226376	0.0269229	relapse	0
-18.8103	-1.27274	B	0.250641	0	0.0871894	1	0.0508785	0.832117	0	relapse	0
7.15912	-4.87429	NK	0.407256	0.266485	0.0244746	0.00322469	0.109184	0.102935	0.0269229	relapse	0
-2.09015	-10.0466	Myeloid	0.0217046	0.219338	0.111587	0.00881731	0.599239	0.606783	0	relapse	0
-8.59662	14.1843	CD8T	0.777164	0.143796	0.822293	0.00554596	0.0055133	0.602753	0	relapse	0
13.1929	1.31251	NK	0.0522054	0.257981	0.28337	0.106336	0	0	0.0399061	relapse	0
-7.27468	7.39837	CD8T	0.682454	0	0.942774	0.000242302	0	0.224271	0	relapse	0
-7.79704	0.230131	CD8T	0.616928	0.168647	0.952043	0.259659	0.149878	0.349333	0	relapse	0
-16.2607	-1.56083	B	0.00230604	0	0	1	0.0508785	0.58942	0.539322	relapse	0
-17.4928	-1.35296	B	0	0	0	1	0	0.870735	0	relapse	0
9.01103	-9.88953	NK	0	0	0.0436519	0	0	0.300712	0.452259	relapse	0
5.85494	9.9715	CD4T	0.825873	0.686709	0.0969285	0.0040512	0	0.0144834	0	relapse	0
15.3291	10.3906	CD4T	0.652461	0.892684	0.0665233	0.00344239	0.124078	0.0345596	0.301021	relapse	0
7.80644	-11.2028	Myeloid	0.00289195	0.147334	0.0195745	0.0471027	0	0.410628	0.27526	relapse	0
10.4081	15.7735	CD4T	0.746988	0.89652	0.0368033	0.00510975	0.214531	0	0	relapse	0
14.8102	10.9638	CD4T	0.919014	0.902077	0.267626	0.00344239	0.00489255	0	0	relapse	0
-9.16304	-3.94994	Myeloid	0.158457	0.335811	0.114693	0.0535116	0.584445	0.665297	0	relapse	0
15.5612	-1.16802	NK	0	0	0.370991	0.109839	0	0.0544044	0.712281	relapse	0
7.67441	15.2979	CD4T	0.848933	0.862197	0.319546	0.100102	0.257904	0.0351042	0.0901765	relapse	0
13.166	12.0999	CD4T	0.702036	0.864503	0.0665233	0.176859	0.00489255	0	0	relapse	0
-22.3273	2.45434	Myeloid	0.0102499	0.336853	0	0.102502	0.178722	0.580392	0	relapse	0
5.7941	-7.47897	NK	0.00292495	0.0757	0.0214312	0.0325047	0	0.358796	0.00353261	relapse	0
2.59343	-7.5179	Myeloid	0.0869079	0.0126678	0.0328837	0.0883354	0	0.566224	0.446252	relapse	0
-15.227	8.12177	CD8T	0.838958	0	0.937692	0.00628352	0	0	0.0884597	relapse	0
10.0237	14.3004	CD4T	0.79387	0.84638	0.296807	0.00617755	0.00959937	0.00598866	0	relapse	0
1.45241	4.5353	Others	0.757586	0.143796	0.141949	0.00554596	0.22969	0	0.375404	relapse	0
-14.2183	-0.183631	B	0.20511	0.0578959	0	0.582449	0	0.544512	0	relapse	0
0.800838	7.98776	CD8T	0.767083	0	0.307277	0.112087	0.00119968	0.0234391	0.350205	relapse	0
1.96069	3.78674	Others	0.782533	0.224497	0.0487595	0.00322629	0.00119968	0.0234391	0	relapse	0
-8.57108	8.23024	CD8T	0.845185	0.00878425	1	0.0419429	0.103285	0.120476	0.0812011	relapse	0
16.1881	-4.2953	NK	0.114992	0	0.50528	0.00999533	0	0.0584641	0.274858	relapse	0
-18.4299	-1.17674	B	0	0.119787	0.0929445	1	0	0.765352	0.185692	relapse	0
-16.3082	-2.38772	B	0.435471	0.280721	0	1	0	0.667282	0	relapse	0
-5.48227	11.9465	CD8T	0.857691	0	0.689213	0.0027805	0	0.0551664	0.317187	relapse	0
11.2902	-12.4083	NK	0.342723	0.11615	0.287971	0.00322469	0	0.102935	0.280312	relapse	0
-4.54939	11.9891	CD8T	0.711455	0	0.682817	0.0586725	0	0.00265256	0.541748	relapse	0
13.4323	-4.25575	NK	0.00624314	0	0.25972	0.00322469	0	0.0226376	0.0269229	relapse	0
14.0686	1.02863	NK	0.000988412	0	0.306859	0.0533371	0.105977	0.00370651	0.320763	relapse	0
1.67972	19.1049	CD4T	0.752412	0.867922	0.0727094	0.00827986	0	0.138222	0	relapse	0
7.30471	8.59098	CD4T	0.821061	0.828273	0.0127915	0.00407683	0.000329662	0.0994745	0	relapse	0
-17.1802	-3.57475	B	0.0535781	0.278712	0	0.952463	0.106427	0.758178	0	relapse	0
1.18474	2.14478	Others	0.708334	0	0.189469	0.00322629	0.172532	0.470633	0.462136	relapse	0
1.72005	4.48526	CD4T	0.658318	0.331044	0.0826549	0.00322629	0.00119968	0.0234391	0.350205	relapse	0
15.8004	-6.05876	NK	0.00679007	0	0.312647	0.0518092	0.0505245	0	0.211909	relapse	0
-5.01466	12.9172	CD8T	0.694889	0	0.888737	0.0027805	0	0.0551664	0.234247	relapse	0
7.32727	8.05959	CD4T	0.529482	0.75681	0.0127915	0.00407683	0.0586183	0.00678607	0	relapse	0
12.6557	0.851027	NK	0.000988412	0.213185	0.0425673	0.0533371	0	0	0.425314	relapse	0
12.4542	-1.46406	NK	0.0522054	0	0.0425673	0.106336	0	0.0439027	0.759078	relapse	0
-8.69612	10.058	CD8T	0.865011	0.191484	0.851377	0.00554596	0.0055133	0	0	relapse	0
0.750543	16.7667	CD4T	0.887394	0.929585	0.0727094	0.045126	0	0.00519511	0.0916284	relapse	0
0.307754	8.28308	CD8T	0.749227	0.143796	0.440343	0.00554596	0.066307	0.0856508	0	relapse	0
7.96727	10.3748	CD4T	0.742155	0.810819	0.0182756	0.0040512	0	0.0677459	0	relapse	0
-18.3364	-0.92218	B	0.20511	0	0	0.995438	0.0519146	0.844838	0.278077	relapse	0
-14.444	7.84385	CD8T	0.939199	0	0.886369	0.00628352	0	0.359503	0.186683	relapse	0
13.8803	-11.848	NK	0.0975727	0.38986	0.226591	0.00975718	0	0.436953	0.459299	relapse	0
-5.91173	-11.2649	Myeloid	0.0291648	0.180183	0.0106089	0.0145947	0.746383	0.530369	0.084176	relapse	0
-10.4029	11.7507	CD8T	0.654576	0.100484	0.833262	0.000538382	0	0	0	relapse	0
15.018	-2.71688	NK	0.188797	0	0.541012	0.0724093	0	0.226409	0.0269229	relapse	0
-4.92638	5.5185	CD8T	0.582132	0	0.677781	0.000242302	0.43727	0	0	relapse	0
13.5469	-11.6165	NK	0.116806	0.124695	0.0294127	0.00319829	0.0535614	0	0.135161	relapse	0
4.69561	16.2826	CD4T	0.842217	0.862212	0.105756	0.00827986	0	0.00519511	0	relapse	0
16.3065	-0.281503	NK	0.126619	0.0601701	0.737265	0.00106524	0	0.137177	0	relapse	0
12.9919	-4.80665	NK	0	0	0.221246	0	0.103492	0.189689	0.979925	relapse	0
-5.02424	13.1128	CD8T	0.664628	0	0.886374	0.112498	0	0.00265256	0.471939	relapse	0
3.05652	-5.57297	NK	0.103426	0	0.358744	0.00322469	0.053309	0.226409	0.0979439	relapse	0
13.6558	-10.5181	NK	9.69132e-05	0	0.0294127	0.0566295	0.380331	0.00862394	0.51331	relapse	0
-8.88279	9.13154	CD8T	0.714314	0	0.824096	0.00376633	0	0.281196	0.171479	relapse	0
13.4341	16.3225	CD4T	0.853547	0.840916	0.13454	0.00877292	0	0.27762	0	relapse	1
9.50579	-2.17186	NK	0.00624314	0	0.156184	0.00322469	0.209236	0.292719	0.0979439	relapse	0
-13.3779	3.76613	CD8T	0.71474	0	0.700941	0.00628352	0.058536	0.0297747	0	relapse	0
3.35916	5.01656	NK	0.429888	0	0.0826549	0.00322629	0.00119968	0.181491	0.0524238	relapse	0
2.12536	10.6408	CD4T	0.597362	0.670225	0.409473	0.00322629	0.061046	0.0234391	0	relapse	0
1.82617	4.95226	Others	0.727296	0	0.210458	0.00322629	0.00119968	0.227016	0.285341	relapse	0
-17.0991	-1.36979	B	0	0.0578959	0.218566	0.953764	0	0.895628	0.0868203	relapse	0
13.1238	0.505948	NK	0.0522054	0	0.0425673	0	0.318162	0.0814614	1	relapse	0
2.44424	19.5968	CD4T	0.748767	0.906824	0.210958	0.00827986	0	0.00519511	0	relapse	0
8.72556	13.9673	CD4T	1	0.974969	0.133924	0.00510975	0.000836413	0	0	relapse	0
13.9158	-10.3961	NK	0	0	0.228443	0	0	0.0260412	1	relapse	0
-1.77335	18.3744	CD4T	1	0.942253	0.163527	0.045126	0.246427	0.108474	0.186092	relapse	0
9.58424	-1.0308	NK	0.0381233	0	0.295526	0.00135885	0	0	0	relapse	0
-1.86535	8.25733	CD8T	0.482723	0.0493452	0.690621	0.000242302	0.049041	0	0	relapse	0
9.96416	8.42834	CD4T	0.555744	0.910934	0	0.00554596	0.0055133	0.285239	0	relapse	0
12.5904	0.118798	NK	0.00289195	0	0.140437	0.00522234	0	0	0.750801	relapse	0
17.9008	-6.0253	NK	0	0	0.500739	0.0594993	0.0553568	0.171122	0.139829	relapse	0
-4.87116	7.08365	CD8T	0.851146	0	0.717766	0.000242302	0	0	0	relapse	0
10.9082	12.4881	CD4T	0.581512	0.818967	0.279846	0.00617755	0.389184	0.087049	0	relapse	0
15.3783	-6.03891	NK	0.00289195	0	0.405952	0.00522234	0	0	0	relapse	0
9.07457	-3.39241	NK	0.00624314	0	0.114786	0.00322469	0	0	0.0979439	relapse	0
-17.682	-3.21467	B	0.0535781	0	0	0.88026	0.20404	0.883058	0.185692	relapse	0
8.69089	15.1573	CD4T	1	0.976867	0.246286	0.00510975	0.000836413	0.0736775	0	relapse	0
-17.4633	1.80831	B	0	0.0578959	0.0929445	0.860247	0.106427	0.708957	0	relapse	0
-3.64265	-0.695883	CD8T	0.53632	0.171016	0.586257	0.0165734	0.0126667	0.23945	0.330714	relapse	0
-4.2099	11.0652	CD8T	0.590593	0.193643	1	0.112498	0.0589752	0.00265256	0.186337	relapse	0
7.38944	-6.45043	NK	0.00624314	0	0.228554	0.0724093	0	0.17074	0.280312	relapse	0
9.32884	-8.74288	NK	0.147973	0	0.0244746	0.104123	0.053309	0.0226376	0.0269229	relapse	0
8.25183	-7.51992	NK	0	0	0.0436519	0	0	0.216059	0.712281	relapse	0
-3.25286	-0.732837	CD8T	0.46804	0.27529	0.522366	0.0382519	0.241477	0.183312	0.170609	relapse	0
17.4236	-4.80277	NK	0.0595504	0	0.473733	0.00319829	0	0	0.829916	relapse	0
10.4781	14.0278	CD4T	0.902689	0.863883	0.108118	0.00253412	0.331111	0.0920779	0.21668	relapse	0
14.609	-8.90044	NK	0.00292495	0	0.148598	0.00963373	0.16701	0	0.0875317	relapse	0
8.7971	11.6901	CD4T	0.889588	0.829788	0.27014	0.0570393	0	0.0144834	0	relapse	0
6.35653	-4.34307	NK	0.109953	0	0.0617915	0.191	0	0.346964	0	relapse	0
7.73496	10.282	CD4T	0.846701	0.953015	0.0716055	0.00510975	0.114597	0.0351042	0	relapse	0
-15.5036	5.23249	CD8T	0.733959	0.0984474	0.794382	0.00611538	0	0	0	relapse	0
-17.956	1.65306	B	0.20511	0.119787	0	0.963929	0	0.775666	0.0868203	relapse	0
-1.47904	8.1993	CD8T	0.535685	0.115132	0.559743	0.00233274	0	0.261098	0.078779	relapse	0
-7.3751	13.2252	CD8T	0.717116	0.191484	0.845788	0.00554596	0.0055133	0.417562	0.0973405	relapse	0
-6.24882	10.9778	CD8T	0.615138	0	0.920213	0.0027805	0	0.00265256	0.186337	relapse	0
17.1545	-6.20955	NK	0.0993827	0.277276	0.583843	0.00933154	0	0	0.274683	relapse	0
3.87879	5.03329	Others	0.642213	0	0.0487595	0.0586814	0.00119968	0.0234391	0.135887	relapse	0
-6.40853	11.7416	CD8T	0.65144	0.131695	1	0.288576	0	0.00265256	0.386473	relapse	0
1.73627	20.0904	CD4T	0.920795	0.9443	0.105756	0.0806101	0.349889	0.108474	0	relapse	1
10.1798	15.0425	CD4T	0.851141	0.935651	0.227833	0.00510975	0.000836413	0.10972	0.185021	relapse	0
6.78051	-0.0571589	NK	0.0381233	0	0.031639	0.00135885	0.342357	0	0.0754207	relapse	0
-1.05037	0.726921	CD8T	0.685361	0.0576042	0.337165	0.00322469	0	0	0.0269229	relapse	0
-18.6165	0.191203	B	0	0	0	0.869545	0	0.888955	0	relapse	0
15.8535	7.04694	CD4T	0.904901	0.897821	0.128448	0.146105	0.00821103	0	0.102675	relapse	0
-17.1129	1.87629	B	0	0.0578959	0.252979	1	0.246405	0.728813	0	relapse	0
-13.999	3.75665	CD8T	0.808042	0.0458245	0.825899	0.00611538	0	0.159147	0	relapse	0
-0.812267	6.65084	CD8T	0.787932	0	0.624233	0.000242302	0	0	0	relapse	0
3.06525	3.47427	NK	0.372064	0	0.0487595	0.00322629	0.00119968	0.0234391	0.0524238	relapse	0
9.61544	5.28477	CD4T	0.942151	0.753725	0.291129	0.01258	0	0.492272	0	relapse	0
9.19211	-8.88298	NK	0	0	0.0436519	0.250797	0.154359	0.189689	0.620836	relapse	0
-17.6347	-0.867224	B	0.20511	0	0.044023	0.769681	0.0519146	0.624306	0.185692	relapse	0
11.984	-2.22208	NK	0.386794	0	0.0730814	0.0337872	0	0.154824	0.69637	relapse	0
-16.2565	-3.02197	B	0.107878	0	0.0929445	0.917496	0	0.60987	0	relapse	0
-17.0863	-2.52234	B	0.307286	0	0	0.906658	0	0.637905	0.222784	relapse	0
-18.2412	-1.89008	B	0	0	0	0.943161	0.246405	0.872841	0	relapse	0
7.35961	-8.38499	NK	0.250393	0.135835	0.0918133	0	0	0	0.827556	relapse	0
5.67005	-6.34512	Myeloid	0.00624314	0	0.0244746	0.0384684	0.416845	0.311381	0.164305	relapse	0
0.766811	4.54177	Others	0.785173	0.065396	0.306521	0.0027805	0	0.00265256	0	relapse	0
-1.62295	9.28197	CD8T	0.881742	0.28032	0.545444	0.087915	0.066307	0.127195	0	relapse	0
12.2735	-1.88966	NK	0.147616	0	0.257552	0.106336	0	0.0814614	0.260368	relapse	0
9.06476	8.33015	CD4T	0.761647	0.804152	0.0111781	0.00554596	0.0055133	0.350459	0.375404	relapse	0
12.3281	-4.99104	NK	0.00624314	0	0.0704806	0.0724093	0	0	0.0269229	relapse	0
7.10796	0.332278	NK	0.0381233	0	0.031639	0.00135885	0.263646	0	0	relapse	0
1.55579	4.60095	NK	0.392621	0	0.307277	0.00322629	0.00119968	0.0234391	0.0524238	relapse	0
3.62257	5.28105	CD4T	0.650382	0.224497	0.293785	0.00322629	0.11868	0.0234391	0.135887	relapse	0
-3.223	9.51832	CD8T	0.726789	0.143796	0.702664	0.00554596	0.066307	0	0	relapse	0
-14.7448	0.507644	B	0.11967	0	0	0.67497	0	0.569727	0	relapse	0
-16.3727	-1.43288	B	0	0.0578959	0	0.890528	0	0.80818	0	relapse	0
15.6305	-9.85797	NK	9.69132e-05	0	0.250151	0.00319829	0	0.0466364	0.829916	relapse	0
2.03882	17.6018	CD4T	0.920795	0.899542	0.105756	0.00827986	0.246427	0.00519511	0	relapse	0
7.29258	-8.48846	NK	0.0533351	0	0.138194	0.324415	0	0.128458	0.569437	relapse	0
3.99955	17.289	CD4T	0.902338	0.814163	0.0466144	0.00164318	0	0	0.00144282	relapse	0
-11.9491	8.48396	CD8T	0.847138	0.0517809	0.975082	0.0578105	0	0	0.17393	relapse	0
-15.3297	6.08981	CD8T	0.713547	0	0.663902	0.0510566	0	0	0.0868409	relapse	0
9.39963	-7.7118	NK	0.120561	0	0.0658506	0.0545302	0.0534111	0	0.464603	relapse	0
5.62036	-3.10972	NK	0.0381233	0.128007	0.122084	0.00135885	0	0.0317425	0.15481	relapse	0
-4.02823	16.4945	Others	1	0.933884	0.80875	0.00827986	0	0.00519511	0.0916284	relapse	0
12.2518	9.29784	CD4T	0.632189	0.734907	0.279213	0.00203092	0.00821103	0.0380831	0.000571777	relapse	0
12.9872	0.440065	NK	0.147616	0	0.0425673	0	0	0.00370651	0.425314	relapse	0
-17.8215	-3.0974	B	0	0	0	0.788122	0	0.875959	0.0868203	relapse	0
12.6297	6.59573	CD4T	0.786683	0.699944	0.0127915	0.0611363	0.215269	0.00678607	0	relapse	0
-8.14185	14.1932	CD8T	0.811665	0.490285	0.786474	0.125672	0.124853	0.165266	0	relapse	0
-14.3812	-0.793944	B	0.17326	0	0.146959	0.588571	0.112617	0.553221	0	relapse	0
9.82188	-2.89844	NK	0.00624314	0	0.0244746	0.00322469	0	0.0641484	0.225118	relapse	0
-4.11054	12.347	CD8T	0.883369	0	0.466509	0.0027805	0.217977	0.0551664	0	relapse	0
9.91117	-2.16334	NK	0.00289195	0.223245	0.0195745	0.00522234	0	0	0.667688	relapse	0
-5.53817	6.58498	CD8T	0.748258	0	0.911648	0.113351	0	0.383544	0.397574	relapse	0
-15.5488	-1.02498	B	0.17326	0	0	0.940015	0.213973	0.216036	0	relapse	0
-15.7933	-1.21684	B	0.00230604	0	0	0.838064	0	0.458216	0	relapse	0
-17.1379	-0.715178	B	0.00230604	0	0	0.920707	0	0.531633	0	relapse	0
11.211	-8.56608	NK	0	0.0601701	0.129529	0.115773	0.110935	0.137177	0.266107	relapse	0
2.12947	-4.33952	CD4T	0.497465	0.243685	0.0777133	0.00135885	0.0542419	0.120063	0	relapse	0
2.62219	16.5455	CD4T	0.933306	0.826805	0.00529704	0.00164318	0.113633	0	0.00144282	relapse	1
-15.819	-1.37422	B	0.00230604	0	0	0.797747	0.212593	0.531633	0.295843	relapse	0
-11.8177	-4.19695	Myeloid	0.324604	0.117244	0.136215	0.0140393	1	0.751822	0.365633	relapse	0
9.08911	11.0244	CD4T	0.834467	0.773045	0.14052	0.0555652	0.0591988	0.0187283	0.21668	relapse	0
-15.4607	7.29147	CD8T	0.769516	0	0.968248	0.171836	0.215449	0	0	relapse	0
18.0356	-4.45106	NK	9.69132e-05	0	0.822167	0.00319829	0	0	0.864062	relapse	0
11.2156	-6.77681	NK	0.346144	0	0.0658506	0.00963373	0	0.172705	0.166019	relapse	0
8.82479	-12.1786	Myeloid	0.00624314	0.0576042	0.0244746	0.0384684	0.291963	0.399941	0	relapse	0
-17.7782	1.75588	B	0.00276305	0.0557117	0.0982146	1	0	1	0	relapse	0
-17.1826	-2.35918	B	0.112202	0	0	0.978403	0.0508785	0.580881	0	relapse	0
1.02279	3.60876	Others	0.85295	0.110468	0	0.00322629	0.00119968	0.0234391	0	relapse	0
-18.0506	-0.0803999	B	0.0535781	0	0	0.892199	0.0519146	0.858754	0.0868203	relapse	0
5.47225	-6.85325	NK	0.346144	0	0.248563	0.00963373	0.304245	0.331518	0.237945	relapse	0
-0.294309	16.1315	CD4T	0.842217	0.850358	0.000616329	0.00827986	0.158462	0.00519511	0.0916284	relapse	0
13.2552	6.37151	CD4T	0.724371	0.647054	0.0636337	0.00203092	0.271457	0.160254	0.102675	relapse	0
6.08012	7.96851	CD4T	0.805357	1	0.0666572	0.106028	0	0	0	relapse	0
-17.4096	1.18229	B	0	0	0	0.78557	0	0.872841	0	relapse	0
5.33092	-6.45134	NK	0.114992	0.0825254	0.265115	0.037106	0	0.417236	0.738287	relapse	0
9.03862	8.31369	Others	0.680859	0.951182	0.570974	0.207717	0.00119968	0.268335	0	relapse	0
7.54977	1.5015	NK	0.180722	0	0.0295519	0.00933154	0	0	0	relapse	0
-4.66831	12.3096	CD8T	0.599038	0.193643	0.723853	0.0027805	0.0589752	0.00265256	0	relapse	0
0.650894	-6.36218	B	0.107169	0.143796	0	0.581147	0.0055133	0.350459	0	relapse	0
10.4435	14.375	CD4T	0.92783	0.546205	0.14052	0.00253412	0.392614	0	0.21668	relapse	0
-15.7493	-1.09332	B	0.00230604	0	0.0443974	0.577944	0.427908	0.441422	0	relapse	0
11.782	1.81643	NK	0.0522054	0	0.125101	0	0.0516949	0	0.0399061	relapse	0
11.687	2.02557	NK	0.000988412	0	0.197604	0	0	0.175395	0.260368	relapse	0
5.55935	-7.36916	NK	0.18212	0	0.214284	0.0066724	0.156668	0.269958	0	relapse	0
-14.6029	0.0433762	B	0.158615	0	0	0.604735	0.0519146	0.62079	0	relapse	0
-11.9545	-14.1305	Myeloid	0.151539	0.187868	0.130869	0.0525193	0.885002	0.540749	0.00806962	relapse	0
9.65137	16.0042	CD4T	0.696976	0.821992	0.0716055	0.143646	0.000836413	0.0736775	0	relapse	0
13.4774	9.00653	CD4T	0.687396	0.887575	0.0343918	0.147799	0.232268	0.00598866	0	relapse	0
-15.0505	-1.38488	B	0.00276305	0	0	0.626676	0.297778	0.710954	0	relapse	0
-8.66849	-6.97615	Myeloid	0.020088	0.322576	0.00355361	0.0912247	0.799271	0.490366	0	relapse	0
12.6788	8.5578	CD4T	0.737012	0.773873	0.138268	0.00344239	0.00489255	0.182944	0	relapse	0
-17.6711	1.64893	B	0	0	0	0.981929	0.246405	0.934034	0	relapse	0
3.55468	-4.07661	Myeloid	0.181809	0.063406	0.0777133	0.280991	0.0542419	0.498049	0	relapse	0
-14.034	3.68182	CD8T	0.745292	0.147617	0.420794	0.0510566	0.215449	0	0	relapse	0
-19.2346	-0.855297	B	0.406868	0.177617	0.044023	0.932083	0	0.857629	0	relapse	0
-17.237	-1.66218	B	0.320129	0	0	0.961427	0.106427	0.787082	0	relapse	0
8.26968	-4.55033	NK	0.0975727	0	0.116108	0.00975718	0.135518	0.184944	0.209987	relapse	0
1.69771	4.46688	Others	0.714799	0	0	0.0586814	0.00119968	0.0234391	0	relapse	0
-10.9766	11.2733	CD8T	0.830515	0	0.714359	0.00233274	0.211131	0	0.545863	relapse	0
-14.5674	-3.22436	B	0.50744	0	0.0460473	1	0	0.645617	0	relapse	0
-11.3985	8.22926	CD8T	0.552657	0	0.772511	0.00233274	0.163104	0.117267	0	relapse	0
14.9364	-2.47632	NK	0.00679007	0	0.397084	0.00933154	0	0.2522	0	relapse	0
-3.84947	16.6965	CD4T	0.97398	1	0.629238	0.0983677	0.643099	0.121546	0.621851	relapse	0
-0.780374	-4.61377	NK	0.195078	0.112467	0.105661	0.181201	0.197778	0	0	relapse	0
-15.7771	-1.59745	B	0.00230604	0.232656	0	0.903607	0	0.576469	0	relapse	0
-5.4423	13.122	CD8T	0.863627	0	0.96103	0.0027805	0	0.00265256	0.0750856	relapse	0
-16.8281	-2.37668	B	0.00276305	0	0.146959	0.969518	0.056015	0.680648	0	relapse	0
4.16592	12.3703	CD4T	0.910571	0.694112	0.326741	0.0570393	0	0.0144834	0	relapse	0
9.25859	-7.32418	NK	0.0621075	0	0.0468583	0.00106524	0	0	0.139829	relapse	0
-7.7097	-9.37486	Myeloid	0.01758	0	0.074043	0.0884322	0.789237	0.32183	0.0880375	relapse	0
-16.0946	7.90414	CD8T	0.961632	0.304145	0.809718	0.0943364	0.167127	0.159147	0.185651	relapse	0
16.1833	7.39908	CD4T	0.786391	0.931825	0.53297	0.00203092	0.00821103	0	0.000571777	relapse	0
11.6188	13.4658	CD4T	0.616712	0.969182	0.133924	0.00510975	0.166744	0	0.354854	relapse	0
-18.1322	-2.29717	B	0.285506	0	0	0.895507	0.284752	0.697042	0.439577	relapse	0
0.690212	-1.4255	B	0.67173	0.06437	0.148795	0.369297	0.0505245	0.41995	0.274683	relapse	0
-1.94367	9.39261	CD8T	0.775055	0.223899	0.582454	0.00407683	0.000329662	0.00678607	0	relapse	0
4.65069	10.8478	CD4T	0.822857	0.761102	0.132982	0.0040512	0	0.0144834	0	relapse	0
9.65071	-8.7216	NK	0.147973	0	0.0244746	0.00322469	0	0.13848	0.164305	relapse	0
10.9987	-5.19531	NK	0.242135	0.186872	0.00248026	0.168355	0	0	0.067594	relapse	0
-9.27178	9.42259	CD8T	0.930848	0.143796	0.751891	0.00554596	0.0055133	0	0.0973405	relapse	0
10.7273	-2.79956	NK	0.000988412	0.109971	0.0846111	0	0	0.11588	0.651568	relapse	0
-5.42531	4.79989	CD8T	0.700659	0	0.892978	0.000242302	0.236911	0.247996	0	relapse	0
-18.8293	-0.715034	B	0.20511	0	0.044023	0.961427	0.0519146	0.80089	0.362738	relapse	0
-10.8232	4.71661	CD8T	0.883795	0.147617	0.882982	0.00611538	0.0579629	0.123186	0.0868409	relapse	0
3.81446	-14.1328	B	0.352793	0.00385868	0.00747056	0.370874	0.0360272	0.822418	0.242049	relapse	0
10.6396	1.05251	NK	0.101529	0.0523306	0.0425673	0	0.156698	0.245657	0.470838	relapse	0
-18.7398	-1.61962	B	0	0	0.404711	0.917496	0.406589	0.759995	0.0868203	relapse	0
1.4015	-0.11818	Others	1	0	0.0436519	0	0.103492	0.0130488	0.452259	relapse	0
-4.88268	12.4721	CD8T	0.772885	0	0.731661	0.112498	0.169189	0.00265256	0.541748	relapse	0
7.29606	8.91126	CD4T	0.753194	0.93134	0.195528	0.00617755	0.00959937	0.00598866	0	relapse	0
7.27756	12.0615	CD4T	0.616712	0.825618	0.000665171	0.00510975	0.000836413	0	0	relapse	0
5.42555	14.1661	CD4T	0.728134	0.584995	0.0466144	0.00164318	0	0.137448	0.186475	relapse	0
5.69219	-4.31296	NK	0.0557494	0	0.0704806	0.00322469	0	0.102935	0.0269229	relapse	0
7.53997	-3.81004	NK	0.00624314	0	0.0244746	0.00322469	0	0.292719	0.330271	relapse	0
14.8702	1.71545	NK	0.000988412	0	0.596006	0	0	0	0.375508	relapse	0
1.50023	3.3251	CD8T	0.727296	0	0.229738	0.00322629	0.00119968	0.0234391	0.135887	relapse	0
17.1862	-5.42801	NK	0.114992	0	0.545784	0.037106	0	0.0169839	0.33098	relapse	0
-19.0314	-1.30242	B	0	0.397617	0.138656	0.99213	0	0.879032	0.0868203	relapse	0
-12.9022	6.1727	CD8T	0.813372	0	0.789023	0.171836	0	0	0	relapse	0
-14.3093	4.95866	CD8T	0.586864	0	0.75884	0.00611538	0.397649	0.123186	0.185651	relapse	0
7.79919	-5.98571	NK	0.123949	0.208751	0.181532	0	0	0	0.620836	relapse	0
6.60409	9.79568	CD4T	0.743263	0.653116	0.185452	0.00510975	0.000836413	0	0	relapse	0
-18.5346	-0.0733464	B	0	0	0	1	0	0.943918	0.439577	relapse	0
7.28807	-0.21982	NK	0.181809	0	0.031639	0.00135885	0	0	0	relapse	0
-4.73161	-17.5773	Myeloid	0.00145881	0.361907	0	0.0575326	0.852285	0.878714	0	relapse	0
11.6117	-3.72397	NK	0	0.186872	0.00248026	0.00106524	0	0	0.206026	relapse	0
14.2158	-10.2089	NK	0.116806	0	0.0294127	0.00319829	0	0	0.226253	relapse	0
8.6723	17.7591	CD4T	0.722007	0.843499	0.387116	0.191677	0.0055133	0	0.745634	relapse	0
-16.5621	-1.17675	B	0.00230604	0.232656	0.0443974	1	0.335342	0.576469	0	relapse	0
8.85252	9.83207	CD4T	0.805194	0.918652	0.0426794	0.191677	0.0055133	0	0	relapse	0
-5.34447	9.92437	CD8T	0.677167	0	0.523434	0.112498	0	0.0551664	0.519886	relapse	0
12.5564	10.6203	CD4T	0.762903	0.654127	0	0.00344239	0.00489255	0	0	relapse	0
-18.8238	-2.52085	B	0.288565	0	0.0871894	1	0.162973	0.81281	0	relapse	0
-3.93126	11.9821	CD8T	0.839001	0	0.508709	0.0027805	0	0.00265256	0	relapse	0
-8.02274	-9.56467	Myeloid	0.0202445	0.217457	0.00544219	0.0107003	0.896511	0.215621	0.548157	relapse	0
10.3872	-8.30301	NK	0	0	0.256652	0.00106524	0	0.0589633	0.266107	relapse	0
3.33593	-3.80739	NK	0.0381233	0	0.0777133	0.285913	0	0.48461	0.0754207	relapse	0
1.34794	4.4668	Others	0.689118	0.065396	0.181675	0.0586725	0	0.2356	0	relapse	0
5.08003	17.743	CD4T	0.677964	0.82469	0.0727094	0.045126	0.428883	0.0760118	0	relapse	0
10.986	14.2746	CD4T	0.653742	0.801908	0.0343918	0.00617755	0.00959937	0.158258	0.495214	relapse	0
14.1016	-9.90477	NK	0.186896	0	0.00248026	0.00106524	0	0	0	relapse	0
8.69646	11.7585	CD4T	0.784521	0.564591	0	0.047506	0.0055133	0.0411891	0.0973405	relapse	0
-18.5577	-2.12191	B	0.20511	0	0	1	0.157363	0.833749	0.278077	relapse	0
9.7396	13.3136	CD4T	0.543481	0.668204	0.337417	0.0504706	0.228779	0	0.103193	relapse	0
10.3442	-8.90564	NK	0	0	0.129529	0.00106524	0	0.0589633	0.320488	relapse	0
-18.7152	-2.83042	B	0.247309	0	0	0.836387	0.0519146	1	0.0868203	relapse	0
15.6393	11.2037	CD4T	0.802926	0.86991	0.246381	0.00344239	0.00489255	0	0.103193	relapse	0
4.40516	9.28681	CD4T	0.698785	0.51276	0.0777133	0.00135885	0.263646	0	0	relapse	0
-22.964	1.35379	Myeloid	0.0102499	0.56632	0.0713071	0.074171	0.178722	0.818287	0	relapse	0
14.4537	-9.87175	NK	0	0.186872	0.0468583	0.00106524	0	0.0152845	0.139829	relapse	0
-6.74845	6.57109	CD8T	0.815759	0.0490827	0.791916	0.000635731	0	0.323367	0	relapse	0
12.0058	9.78258	CD4T	0.698154	0.705567	0.242628	0.198086	0.00168079	0.180689	0	relapse	0
8.85621	-8.2804	NK	0.189929	0.275571	0.138194	0	0.243282	0.216059	0.979925	relapse	0
11.327	11.0698	CD4T	0.861289	0.956911	0.16899	0.188591	0.00959937	0.087049	0.216117	relapse	0
2.39808	-12.6787	Myeloid	0.0167923	0.244963	0.00747056	0.00794994	0.091931	0.614587	0.454614	relapse	0
-1.81203	-1.68279	NK	0.24814	0.0383675	0.184996	0.0165734	0.0126667	0.0495369	0.229274	relapse	0
5.0222	16.7563	CD4T	1	1	0.0727094	0.00827986	0	0.00519511	0	relapse	0
-15.241	7.81774	CD8T	0.880041	0	0.822198	0.00611538	0	0	0.362586	relapse	0
2.60056	4.9505	Others	0.854977	0.0517809	0.0692505	0.00233274	0	0.261098	0	relapse	0
-5.38992	12.7275	CD8T	0.644581	0	0.948319	0.0027805	0.0589752	0.00265256	0.234247	relapse	0
15.6698	5.13129	CD4T	0.476888	0.805539	0.00532637	0.059129	0.134473	0.0495369	0	relapse	0
-14.9371	6.60981	CD8T	0.769516	0.0458245	0.834891	0.00611538	0	0	0	relapse	0
15.9128	-2.69977	NK	9.69132e-05	0	0.577828	0.108086	0.107849	0	0.569718	relapse	0
8.29064	-4.87883	NK	0.305271	0	0.0436519	0.161131	0.154359	0.0544044	0.51348	relapse	0
7.06102	-2.50863	NK	0.0381233	0	0.031639	0.00135885	0	0.0317425	0.15481	relapse	0
-17.8629	-2.56823	B	0.158615	0	0	1	0	0.544512	0.362738	relapse	0
1.21155	2.71216	Others	0.767083	0	0	0.00322629	0.061046	0.0234391	0	relapse	0
7.32252	-6.1671	NK	0.103426	0.344999	0.0244746	0.00322469	0.109184	0	0	relapse	0
18.5209	-5.3638	NK	0.340612	0	0.570798	0.00319829	0	0.00862394	0.451596	relapse	0
13.0534	0.867297	Myeloid	0.00679007	0	0.0295519	0.0927167	0.423894	0.327322	0.274683	relapse	0
13.35	9.69088	CD4T	0.64602	0.808509	0.138268	0.00344239	0.0656077	0.0345596	0	relapse	0
14.2176	7.54631	CD4T	0.868254	0.698195	0.0974547	0.146105	0.00821103	0.0380831	0.102675	relapse	0
-5.64667	8.65226	CD8T	0.812195	0	0.745752	0.000635731	0	0.323367	0	relapse	0
0.700734	-18.7633	Myeloid	0.00720696	0.180254	0.0325665	0.00960132	0.716251	0.753805	0	relapse	0
6.85425	9.84446	CD4T	0.814657	0.645565	0.118176	0.00407683	0.000329662	0.0994745	0	relapse	0
8.29664	-7.78041	NK	0.180722	0	0.183142	0.00933154	0.107911	0.0357352	0	relapse	0
-13.7537	-7.40894	Myeloid	0.0291648	0.0298622	0.0106089	0.0145947	0.741784	0.310525	0	relapse	0
9.32698	14.2688	CD4T	0.899655	0.976867	0.227833	0.0535003	0.000836413	0	0.273642	relapse	0
2.24378	4.10153	Others	0.680859	0	0	0.00322629	0.00119968	0.0234391	0.0524238	relapse	0
-5.0624	12.108	CD8T	0.839001	0	0.844252	0.0027805	0	0.00265256	0.234247	relapse	0
16.1263	7.38709	CD4T	0.931436	1	0.226118	0.052356	0.0675552	0.322918	0.102675	relapse	0
-15.8242	7.81516	CD8T	0.796946	0.0984474	0.872093	0.0510566	0	0.272468	0.439377	relapse	0
0.617532	16.3486	CD4T	0.752412	0.831374	0.136041	0.00827986	0	0.00519511	0	relapse	0
-15.9281	5.61708	CD8T	0.713547	0.0984474	0.808728	0.0943364	0.215449	0	0	relapse	0
-18.6092	-2.22216	B	0.322942	0.280907	0	0.992438	0	0.902546	0	relapse	0
14.0795	15.7396	CD4T	0.869867	0.826194	0.0185713	0.00877292	0.173961	0.482611	0	relapse	0
14.8627	6.58326	CD4T	0.786391	0.843279	0.0974547	0.100821	0.00821103	0	0.000571777	relapse	0
11.0616	-5.39423	NK	0.00624314	0.11615	0.0704806	0.00322469	0.053309	0.0641484	0	relapse	0
-1.12463	17.6253	CD4T	0.964644	0.911556	0.0373417	0.00827986	0	0.108474	0.186092	relapse	0
16.0746	7.82165	CD4T	0.903072	0.81831	0.160971	0.00510975	0.000836413	0.0351042	0	relapse	0
13.8901	6.21677	CD4T	0.650414	0.846208	0.128448	0.052356	0.124706	0	0.000571777	relapse	0
-18.9639	-0.765626	B	0.250641	0	0	0.99583	0	0.9198	0	relapse	0
14.6746	11.5482	CD4T	0.788562	0.925969	0	0.0504706	0.0656077	0	0.103193	relapse	0
3.24676	19.7767	CD4T	0.866725	0.76963	0.0838423	0.00207823	0	0.00203656	0	relapse	0
16.165	-3.63438	NK	0.116806	0	0.424504	0.00319829	0	0.114703	0.793657	relapse	0
9.85644	-10.7878	NK	0.0557494	0.0576042	0.194122	0.00322469	0	0.13848	0.225118	relapse	0
-8.2673	-5.37605	Myeloid	0.020088	0.0301641	0.00355361	0.00895949	0.642226	0.65268	0.395116	relapse	0
13.4871	6.81388	CD4T	0.5749	0.786359	0.20512	0.00203092	0.0675552	0	0.000571777	relapse	0
5.93152	14.935	CD4T	0.839851	0.773472	0.0716055	0.00510975	0.000836413	0	0	relapse	0
-12.7814	-7.39137	Myeloid	0.391921	0.282204	0.00544219	0.0107003	0.844118	0.305159	0.391198	relapse	0
-2.82871	1.8751	NK	0.281387	0.0662314	0.589693	0.0066724	0	0.269958	0.522605	relapse	0
-12.1294	-5.82244	Myeloid	0.2344	0.0934836	0.0436033	0.0107003	1	0.595766	0.0953592	relapse	0
6.48708	-2.84892	NK	0.00624314	0	0.0244746	0.0384684	0.209236	0.102935	0	relapse	0
14.0161	6.54504	CD4T	0.944399	0.739686	0	0.00203092	0.511107	0	0.000571777	relapse	0
18.6726	-5.08518	NK	0.0595504	0.061073	0.672008	0.0566295	0	0.144245	0.896317	relapse	0
14.2865	-8.67824	NK	0.00292495	0	0.0214312	0.00963373	0.0534111	0.0763849	0.0875317	relapse	0
-15.6851	0.0340002	B	0	0	0.180546	0.661619	0	0.805295	0.0868203	relapse	0
-5.18221	12.6417	CD8T	0.607215	0.348575	0.792879	0.0586725	0.0589752	0.271174	0.471939	relapse	0
-10.8644	-16.0568	Myeloid	0.0187432	0.243895	0	0.0999585	0.746568	0.578786	0.00806962	relapse	0
15.7937	0.394994	NK	0.000988412	0	0.759679	0	0	0	0.260368	relapse	0
15.258	1.20817	NK	0.0522054	0	0.640331	0.0533371	0	0.411964	0.120129	relapse	0
14.4873	-9.93899	NK	0.170305	0	0.153	0.108086	0	0	0.621531	relapse	0
14.3969	-7.31817	NK	0.250393	0	0.257292	0.109839	0	0	0.384968	relapse	0
-7.18709	10.6561	CD8T	0.866326	0	0.885797	0.0510566	0	0.123186	0.362586	relapse	0
-17.0106	-1.64247	B	0.354218	0	0	0.917681	0.0508785	0.723808	0.198489	relapse	0
8.46224	-0.501267	NK	0.0381233	0.063406	0.0777133	0.00135885	0	0.187103	0.15481	relapse	0
-6.09652	-0.339474	CD8T	0.709185	0.00738921	0.55827	0.011465	0	0.664331	0	relapse	0
-7.57305	-6.83682	Myeloid	0.158457	0.217457	0.00544219	0.133264	0.528306	0.352595	0.391198	relapse	0
-14.1216	6.82769	CD8T	0.680359	0.248324	0.794174	0.00628352	0.167611	0.0925731	0	relapse	0
10.1557	4.74931	CD4T	0.898925	0.937506	0.113529	0.051171	0.125103	0.746933	0.521699	relapse	0
8.28904	-10.5779	Myeloid	0.126619	0	0.00248026	0.00106524	0.360426	0.38503	0.266107	relapse	0
-17.3396	-2.55705	B	0	0.119787	0.0929445	0.848605	0	0.720223	0.0868203	relapse	0
-8.6758	-6.04321	Myeloid	0.020088	0.155584	0.0759065	0.00895949	0.589894	0.411331	0.0982194	relapse	0
10.9337	-0.77183	Others	0.500932	0	0.039793	0.0632145	0	0.0972223	0.665575	relapse	0
6.30462	-2.86724	NK	0.00624314	0	0.156184	0.00322469	0.053309	0	0.280312	relapse	0
-15.0255	7.70066	CD8T	0.681035	0.0458245	0.794382	0.00611538	0	0.123186	0	relapse	0
-18.2426	-1.00124	B	0	0	0	0.88373	0	0.641041	0	relapse	0
12.3516	1.15783	NK	0.000988412	0	0.0846111	0	0.0516949	0.224343	0.375508	relapse	0
3.61971	4.95257	Others	0.756284	0.110468	0.0826549	0.00322629	0.266673	0.0234391	0.0524238	relapse	0
-2.7203	9.03721	CD8T	0.955032	0.143796	0.595165	0.00554596	0.0055133	0.308814	0	relapse	0
-8.95493	-7.6332	Myeloid	0.0225932	0.1777	0.029469	0.0418341	0.903668	0.414138	0	relapse	0
7.28818	13.7336	CD4T	0.910128	0.905969	0.195528	0.00617755	0.0699842	0.00598866	0	relapse	0
-6.42734	-7.83796	Myeloid	0.27834	0.155584	0.00355361	0.00895949	0.794842	0	0	relapse	0
-18.337	-2.27451	B	0.158615	0.278712	0	0.960166	0	0.662408	0	relapse	0
-12.0918	-10.4492	Myeloid	0.220106	0.250784	0.109073	0.0912247	0.881663	0.592828	0.204609	relapse	0
12.1189	-0.00273636	NK	0.147616	0	0.162934	0	0	0.175395	0.512654	relapse	0
-15.6306	-0.501188	B	0.112202	0.0593959	0	0.766872	0	0.327255	0	relapse	0
5.33535	-3.6961	NK	0.18009	0.00878425	0.108152	0.00754186	0.0481001	0.232804	0.154721	relapse	0
15.7133	8.2639	CD4T	0.711398	0.790149	0.588193	0.00203092	0.00821103	0	0.29288	relapse	0
-18.0095	-0.65642	B	0.20511	0	0	0.78557	0	0.775666	0	relapse	0
15.2428	10.6301	CD4T	0.658684	0.822275	0.169406	0.00344239	0.0656077	0	0.103193	relapse	0
-18.2311	-0.574027	B	0	0	0.044023	0.805281	0.284752	0.90118	0.185692	relapse	0
8.74031	6.49381	CD4T	1	0.734806	0.0496021	0.00407683	0.000329662	0.526608	0.240675	relapse	0
-18.5344	-0.665361	B	0.158615	0.177617	0	0.932083	0	0.634509	0.439577	relapse	0
14.8757	-2.29171	NK	0.114992	0.172858	0.551806	0.00999533	0	0	0.33098	relapse	0
-17.1518	-1.90786	B	0	0.119787	0.138656	0.972493	0	0.554509	0	relapse	0
-22.6984	1.59981	Myeloid	0.0625238	0.518778	0.142996	0.0123664	0.120791	0.813852	0.0501674	relapse	0
-5.65416	-2.23035	B	0.0217388	0.00623296	0.114943	0.759818	0.00718881	0.724005	0	relapse	0
-13.5318	5.56785	CD8T	0.713547	0.27059	0.685749	0.00611538	0	0	0.0868409	relapse	0
-10.7417	-0.936249	CD8T	0.946472	0.0609785	0.695274	0.010176	0.666181	0.585561	0	relapse	0
10.2682	0.0331105	NK	0.000988412	0.0523306	0.125101	0.106336	0	0.0439027	0	relapse	0
13.9609	2.37523	NK	0.000988412	0	0.440356	0	0	0	0.193645	relapse	0
10.6614	-7.46341	Others	0.512767	0	0.0436519	0	0.200974	0	0.712281	relapse	0
15.6206	10.9196	CD4T	0.756911	0.939277	0	0.147799	0.00959937	0.00598866	0.107426	relapse	0
7.82117	-6.59444	NK	0.305271	0	0.138194	0	0	0	0.791586	relapse	0
13.4313	15.3079	CD4T	0.860616	0.882852	0.0989564	0.00877292	0	0.0204378	0	relapse	0
7.26521	15.1797	CD4T	0.861829	0.891137	0.246286	0.00510975	0.000836413	0.0736775	0	relapse	0
0.016476	6.20192	CD8T	0.496582	0.191484	0.353813	0.00554596	0.0055133	0	0.0973405	relapse	0
-5.81784	12.7264	CD8T	0.644581	0	1	0.0586725	0	0.00265256	0.0114457	relapse	0
1.92492	-0.315523	NK	0.56208	0	0.0704806	0.00322469	0.053309	0.311381	0.0979439	relapse	0
6.73585	1.94992	NK	0.181809	0.483717	0.344793	0.0493541	0.112934	0.120063	0	relapse	0
-16.1729	-1.12809	B	0	0.119787	0	0.909866	0.20404	0.492425	0.185692	relapse	0
9.94269	13.5057	CD4T	0.820349	0.836172	0.0368033	0.100102	0.214531	0	0	relapse	0
8.12418	12.3817	CD4T	0.703399	0.862399	0.17608	0.00407683	0.114752	0.0994745	0	relapse	0
12.0915	13.0913	CD4T	0.83335	0.972025	0.103961	0.00344239	0.00489255	0	0.205462	relapse	0
12.595	12.2554	CD4T	0.455117	0.842636	0.0343918	0.00617755	0.0699842	0.158258	0	relapse	0
-3.28662	-2.75918	NK	0.221857	0.0383675	0.144482	0.059129	0.0126667	0	0.780603	relapse	0
-15.5227	-1.43316	B	0.0623175	0.118778	0.0460473	0.943466	0.165506	0.279029	0.108916	relapse	0
10.6822	-10.3582	NK	0.440933	0	0.0436519	0	0	0.160598	0.753263	relapse	0
5.3228	17.4217	CD4T	1	0.888398	0.0716055	0.00510975	0.000836413	0	0	relapse	1
-14.2527	6.00517	CD8T	0.737807	0.0458245	0.840973	0.171836	0	0	0	relapse	0
6.94447	-6.70917	NK	0.00624314	0	0.228554	0.00322469	0	0.13848	0.280312	relapse	0
-14.1888	4.64552	CD8T	0.788207	0.0984474	0.915822	0.0943364	0	0	0	relapse	0
13.2164	11.4806	CD4T	0.839851	0.919327	0.133924	0.00510975	0.000836413	0	0	relapse	0
14.5583	-0.30114	NK	0.228183	0	0.383133	0	0.203179	0.0814614	0	relapse	0
-18.1086	-2.16967	B	0	0	0	0.958899	0	0.590285	0	relapse	0
9.09667	13.0832	CD4T	0.743263	0.944493	0.160971	0.00510975	0.166744	0	0.0901765	relapse	0
-8.99468	-8.71479	Myeloid	0.020088	0.0301641	0.00355361	0.00895949	0.854573	0.538699	0.304018	relapse	0
-6.8492	8.55856	CD8T	0.582132	0	0.921846	0.0538489	0.049041	0	0	relapse	0
7.12458	-0.88682	NK	0.0381233	0	0.031639	0.0258084	0	0	0	relapse	0
-4.82642	-15.5544	Myeloid	0.238503	0.490999	0.0446438	0.01284	0.679418	0.706962	0.00168951	relapse	0
-10.1506	-10.9385	Myeloid	0.0151769	0	0.0439082	0.147272	0.878996	0.563868	0	relapse	0
7.83425	-8.30732	NK	0.0533351	0	0.0436519	0.109839	0	0.128458	0.791586	relapse	0
3.72636	3.24478	Others	0.739464	0	0.0777133	0.00135885	0	0.120063	0	relapse	0
-15.0009	7.08808	CD8T	0.642362	0.147617	0.85748	0.134776	0	0	0.0868409	relapse	0
11.3064	1.20127	NK	0.0522054	0	0.125101	0	0	0.439343	0.425314	relapse	0
1.05062	18.0232	CD4T	0.794727	0.909436	0.237569	0.00207823	0	0.00203656	0	relapse	0
13.8373	-10.4292	NK	9.69132e-05	0	0.114155	0.00319829	0.107849	0.00862394	0.755024	relapse	0
8.37762	0.48303	NK	0.0883127	0.063406	0.031639	0.00135885	0.112934	0.0317425	0.22899	relapse	0
10.9561	0.993926	NK	0.000988412	0.213185	0.0425673	0	0	0	0.120129	relapse	0
0.232431	16.0221	CD4T	0.998162	0.913887	0.163527	0.00827986	0	0.00519511	0	relapse	0
-1.12487	16.659	CD4T	0.762936	0.853378	0.105756	0.113766	0.204575	0.00519511	0	relapse	0
10.8452	12.7744	CD4T	0.51024	0.803505	0.14052	0.00253412	0.00168079	0.0187283	0.106345	relapse	0
1.02023	17.8607	CD4T	0.91185	0.997002	0.188406	0.00827986	0.108143	0.00519511	0	relapse	0
-16.4241	2.07477	B	0.307286	0	0.30213	1	0.112617	0.604115	0.329181	relapse	0
9.21297	11.9191	CD4T	0.918633	0.719777	0	0.00617755	0.00959937	0.00598866	0	relapse	0
11.066	-9.39625	NK	0.189929	0	0.0918133	0	0	0	0.893427	relapse	0
-17.8574	-0.720022	B	0.20511	0	0	0.900386	0	0.57758	0	relapse	0
16.6255	-3.96963	NK	0.0557494	0	0.593699	0.00322469	0	0.13848	0.280312	relapse	0
8.81694	13.2567	CD4T	0.915274	0.748307	0.139671	0.00617755	0.00959937	0.00598866	0	relapse	0
-7.4989	4.15239	CD8T	0.704818	0	0.770269	0.00376633	0.237905	0.238356	0	relapse	0
2.81983	3.96294	Others	0.792376	0	0	0.00322629	0.11868	0.0234391	0.0524238	relapse	0
-14.8179	0.865118	B	0.00624314	0	0.0244746	0.413406	0.053309	0.581867	0	relapse	0
16.0394	7.20553	CD4T	0.881147	0.8373	0.356434	0.00203092	0.00821103	0.0818616	0.742427	relapse	0
2.77473	14.7374	CD4T	0.8624	0.76963	0.0140371	0.117344	0	0.0483609	0.305749	relapse	0
13.6023	12.9804	CD4T	0.639343	0.804925	0	0.00344239	0.00489255	0.101761	0.103193	relapse	0
-17.2758	1.34112	B	0.107878	0.0578959	0.180546	0.814575	0	0.71126	0.0868203	relapse	0
-17.0267	-2.23811	B	0	0	0	0.973692	0	0.692077	0	relapse	0
-4.2101	11.2251	NK	0.228981	0.143796	0.66882	0.047506	0.0055133	0	0.0973405	relapse	0
-6.30624	-8.82575	Myeloid	0.117142	0.0130934	0.0451976	0.00881731	0.85254	0.386587	0.207353	relapse	0
-19.6132	-0.629313	B	0.322942	0	0	1	0.0508785	1	0	relapse	0
12.6916	14.2168	CD4T	0.76851	0.844878	0.307629	0.199677	0.224534	0.0204378	0.102916	relapse	0
3.16641	20.0252	CD4T	0.959435	0.976263	0.171778	0.117344	0	0.267356	0	relapse	0
13.5532	-0.676966	NK	0.00292495	0	0.218472	0.00963373	0.16701	0	0	relapse	0
-3.4145	12.0528	CD8T	0.739256	0.224497	0.409473	0.00322629	0.00119968	0.0234391	0	relapse	0
13.7028	1.37799	NK	0.000988412	0	0.28337	0	0.105977	0.147119	0.425314	relapse	0
15.0902	10.0723	CD4T	0.776188	0.885358	0.169406	0.00344239	0.124078	0	0.301021	relapse	0
-16.1949	-0.198334	B	0	0	0	0.76693	0.0519146	0.853069	0	relapse	0
-15.3236	8.07131	CD8T	1	0	0.969686	0.0510566	0	0.0419487	0	relapse	0
8.27857	14.7302	CD4T	0.871976	0.825618	0.185452	0.0535003	0.257904	0	0	relapse	0
-8.61469	-17.7986	Myeloid	0.265844	0	0.0636633	0.00957773	0.950191	0.854459	0	relapse	0
-14.9783	-2.09317	B	0.17326	0	0	1	0.495313	0.547439	0	relapse	0
8.46514	-3.46769	NK	0.00624314	0	0.0244746	0.00322469	0	0	0.0269229	relapse	0
10.6469	-11.4621	NK	0	0	0.00248026	0.00106524	0.210457	0.201848	0.206026	relapse	0
16.5322	-1.61601	NK	0.147973	0	0.430429	0.00322469	0.209236	0	0	relapse	0
1.89227	4.29071	Others	0.727296	0	0	0.00322629	0.307215	0.181491	0.135887	relapse	0
14.6913	7.59009	CD4T	0.461232	0.734907	0	0.00203092	0.124706	0	0.000571777	relapse	0
6.21902	7.81158	CD4T	0.808033	0.574243	0.0850519	0.00407683	0.29838	0.00678607	0	relapse	0
7.5277	9.72088	CD4T	0.832758	0.877112	0.000665171	0.00510975	0.297162	0	0	relapse	0
10.4316	-3.3632	NK	0.0381233	0	0.031639	0.00135885	0.167776	0.0929634	0.296969	relapse	0
2.6435	-0.412997	Others	0.515789	0	0.0244746	0.00322469	0.291963	0	0.225118	relapse	0
3.71357	8.04937	CD4T	0.46293	0.428684	0	0.00322629	0.00119968	0.0234391	0.213874	relapse	0
12.633	15.3914	CD4T	0.853325	0.971127	0.246286	0.00510975	0.000836413	0	0.0901765	relapse	0
-8.9266	-3.04289	Myeloid	0.201286	0.144927	0.0446438	0.01284	0.763108	0.785309	0.298246	relapse	0
-17.0841	-2.5533	B	0.377127	0	0	1	0	0.637905	0	relapse	0
1.53659	4.36163	Others	0.745049	0	0	0.161987	0.00119968	0.398669	0.213874	relapse	0
-14.7459	6.54209	CD8T	0.894659	0.0984474	0.790105	0.00611538	0	0	0	relapse	0
-14.7332	6.70889	CD8T	0.721958	0	0.824056	0.00611538	0	0	0	relapse	0
3.78741	5.13445	Others	0.701715	0	0.166505	0.0586814	0.11868	0.0234391	0.285341	relapse	0
12.4232	-7.88035	NK	0.0533351	0	0.181532	0	0	0.0130488	0.452259	relapse	0
-14.761	-1.2756	B	0.00276305	0	0.0460473	0.61459	0.449733	0.645617	0	relapse	0
15.0494	-2.5129	NK	0.00289195	0	0.464652	0.00522234	0.0556914	0.140555	0.13458	relapse	0
-0.707129	17.4349	CD4T	0.677964	0.884263	0.000616329	0.113766	0	0.00519511	0	relapse	0
-7.0726	0.583145	CD8T	0.810383	0	0.813473	0.106367	0	0.207612	0	relapse	0
-0.467386	15.9815	CD4T	0.788394	0.892027	0.000616329	0.00827986	0	0.0412702	0	relapse	0
11.7497	12.6299	CD4T	0.779362	0.877773	0.103961	0.00344239	0.00489255	0.101761	0	relapse	0
3.21299	19.7924	CD4T	0.929751	0.914777	0.171778	0.117344	0	0.00203656	0	relapse	0
-18.3828	0.926297	B	0.0582887	0.0593959	0.0443974	1	0	0.81281	0	relapse	0
9.52645	10.3618	CD4T	0.865181	0.741887	0.108118	0.00253412	0.00168079	0.0187283	0	relapse	0
10.2266	-2.40007	NK	0	0	0.00248026	0.00106524	0	0	0	relapse	0
7.46273	-8.22261	NK	0.00624314	0	0.156184	0.00322469	0	0.102935	0.0979439	relapse	0
-8.6596	-11.1193	Myeloid	0.158457	0.138595	0.0436033	0.0107003	0.82061	0.40555	0.473585	relapse	0
-0.876861	9.38526	CD8T	0.736047	0.143796	0.545444	0.160273	0.0055133	0	0	relapse	0
6.79018	-6.87062	NK	0	0.208751	0.0918133	0	0.154359	0.0930463	0.452259	relapse	0
3.20728	1.57124	Others	0.891783	0	0.039793	0.00999533	0	0.0584641	0.212855	relapse	0
-5.95619	11.805	CD8T	0.486152	0	0.78123	0.0027805	0.115952	0.00265256	0.562398	relapse	0
-1.08156	17.2585	CD4T	0.916376	0.865084	0.000616329	0.00827986	0.318648	0.00519511	0	relapse	0
-8.19644	-6.92971	Myeloid	0.371018	0	0.0803538	0.0107003	0.869676	0.40555	0.20137	relapse	0
8.77257	-4.13508	NK	0.00289195	0	0.206846	0.0874348	0.345713	0	0.390762	relapse	0
-1.67292	17.5977	CD4T	0.821031	0.795873	0.0727094	0.00827986	0	0.108474	0	relapse	0
13.9681	11.4307	CD4T	0.732992	0.908862	0.0264569	0.138078	0.00489255	0	0	relapse	0
15.6285	8.28549	CD4T	0.817772	0.928793	0.207644	0.00510975	0.0587877	0	0	relapse	0
-16.1178	1.36706	B	0.285506	0.0578959	0	0.537876	0	0.637801	0	relapse	0
0.906902	4.0896	Others	0.772885	0.250413	0.148564	0.0027805	0	0.00265256	0.0750856	relapse	0
11.9199	-8.25128	NK	0.219331	0	0.153	0.00319829	0.0535614	0	0.669359	relapse	0
3.60432	-3.46255	B	0.000988412	0	0.0425673	0.760375	0	0.175395	0	relapse	0
9.10782	12.0727	CD4T	0.702357	0.609019	0.107368	0.00617755	0.00959937	0.217136	0	relapse	0
0.987478	3.98819	CD8T	0.670975	0.131695	0.238928	0.0027805	0.115952	0.00265256	0.0114457	relapse	0
15.1315	8.3428	CD4T	0.554538	0.737567	0.0264569	0.00344239	0.00489255	0	0	relapse	0
-11.5835	-16.2176	Myeloid	0.0187432	0.0388156	0.130869	0.144285	0.760127	0.595286	0.344093	relapse	0
-15.5946	-2.19376	B	0.11967	0	0.0460473	0.875095	0	0.749906	0.108916	relapse	0
8.02912	-4.34655	NK	0	0	0.00248026	0.168355	0	0	0.266107	relapse	0
13.2881	-0.00384804	NK	0.116806	0	0.188598	0.00319829	0	0.273033	0.926871	relapse	0
-14.0981	5.39	CD8T	0.862232	0	0.609966	0.00611538	0.0579629	0	0.277978	relapse	0
15.0844	-5.23158	NK	0	0.057798	0.414433	0	0	0	0.952522	relapse	0
2.19983	19.2409	CD4T	0.655093	0.837874	0.0727094	0.00827986	0	0.108474	0.0916284	relapse	0
-18.3689	-2.79452	B	0	0	0.044023	1	0.284752	0.812434	0	relapse	0
-15.107	4.73271	CD8T	0.717796	0.0458245	0.837518	0.00611538	0	0	0	relapse	0
-2.01036	13.6671	CD8T	0.656971	0.19891	0.97751	0.01258	0	0.777637	0.555043	relapse	0
6.2877	-1.91464	NK	0.0883127	0	0.031639	0.00135885	0.218032	0	0	relapse	0
-4.84822	13.1483	CD8T	0.772885	0	0.825881	0.0027805	0.0589752	0.00265256	0	relapse	0
-17.8275	-1.79307	B	0.0535781	0	0	0.970076	0	0.586136	0.0868203	relapse	0
-18.8348	-2.453	B	0.208742	0.121482	0	0.846227	0.108827	0.717341	0.0942988	relapse	0
-10.2918	9.91007	CD8T	0.56066	0.0517809	0.864305	0.00233274	0.0546091	0	0.780306	relapse	0
-6.60438	14.3054	CD8T	0.706988	0.237409	0.715365	0.087915	0.22969	0.458084	0	relapse	0
7.70572	13.5745	CD4T	0.857622	0.963249	0.185452	0.00510975	0.000836413	0	0	relapse	0
6.7739	10.8711	CD4T	0.89558	0.865933	0.0182756	0.0040512	0.205089	0.119039	0	relapse	0
14.3289	2.30386	NK	0.000988412	0.109971	0.495849	0	0.105977	0.39157	0	relapse	0
-15.9791	-1.12176	B	0.322942	0.0593959	0	0.883558	0.0508785	0.36854	0.605758	relapse	0
-12.8813	-9.99999	Myeloid	0.411305	0.419909	0.0803538	0.0107003	0.939756	0.77937	0.20137	relapse	0
7.66249	-5.74461	NK	0	0.186872	0.0895959	0.0594993	0	0	0.41463	relapse	0
-4.00941	16.6004	Others	0.844443	0.926462	0.700245	0.00510975	0.000836413	0.10972	0.273642	relapse	0
17.9702	-5.7366	NK	0	0	0.622614	0.0594993	0.292746	0	0.206026	relapse	0
7.39469	11.4922	CD4T	0.893714	0.752575	0.118176	0.00407683	0.000329662	0.0994745	0	relapse	0
8.07948	-8.83247	NK	0	0	0.0895959	0.00106524	0.0553568	0.099776	0.369783	relapse	0
14.6311	0.741145	NK	0.0381233	0	0.517383	0.00135885	0.112934	0.0633914	0.22899	relapse	0
9.76291	16.233	CD4T	0.825431	0.936402	0.157654	0.00164318	0	0	0.00144282	relapse	0
3.42744	19.9416	CD4T	0.988468	1	0.0140371	0.00207823	0	0.00203656	0	relapse	0
12.6511	7.55258	CD4T	0.84194	0.872727	0.118176	0.00407683	0.114752	0.00678607	0	relapse	0
-18.1652	-0.238722	B	0.0535781	0	0.384314	0.850584	0	0.915297	0	relapse	0
14.7329	2.25068	NK	0.114992	0	0.633445	0.00999533	0	0.194156	0	relapse	0
5.69146	2.90844	Others	0.5547	0	0.031639	0.00135885	0.0542419	0.0317425	0.15481	relapse	0
4.32172	16.4374	CD4T	0.897567	0.878941	0.188406	0.045126	0	0.108474	0.274356	relapse	0
4.89656	15.3369	CD4T	0.744884	0.638305	0.171778	0.00207823	0.116457	0.0929728	0	relapse	0
-1.46615	13.027	CD8T	0.871308	0.270925	0.860773	0.01258	0	0.664283	0	relapse	0
-3.80536	10.3748	CD8T	0.700532	0	0.836799	0.112498	0	0.00265256	0.317187	relapse	0
2.64266	4.19561	Others	0.587463	0	0.0487595	0.112087	0.266673	0.0234391	0.285341	relapse	0
11.4281	-8.69025	NK	0.186896	0	0.00248026	0.00106524	0	0	0.320488	relapse	0
4.81842	18.6687	CD4T	1	0.925075	0.115841	0.0607965	0	0.00203656	0	relapse	0
4.45536	19.0892	CD4T	0.834136	0.95549	0.287803	0.00207823	0	0.00203656	0	relapse	0
-4.13688	11.8941	CD8T	0.949798	0	0.500931	0.0027805	0.115952	0.00265256	0	relapse	0
14.2447	-3.49814	NK	0.00624314	0	0.358744	0.00322469	0	0	0.164305	relapse	0
11.0899	10.7683	CD4T	0.606011	0.833024	0.220676	0.00253412	0.256826	0.298296	0.499998	relapse	0
6.33182	-6.30011	NK	0.103426	0	0.114786	0.0724093	0	0	0	relapse	0
-3.8158	10.6427	CD8T	0.700532	0.131695	0.751119	0.0027805	0	0.00265256	0.417094	relapse	0
12.7668	6.56043	CD4T	0.62658	0.68321	0.201017	0.00407683	0.167203	0.00678607	0	relapse	0
14.2672	15.3358	CD4T	0.765544	0.668121	0	0.00877292	0	0.514792	0.203219	relapse	0
-3.99978	-7.13666	Myeloid	0.0179174	0.101476	0.00942506	0.01284	0.579664	0.173552	0.00168951	relapse	0
9.20894	12.7365	CD4T	0.720742	0.936658	0.0721176	0.00617755	0.0699842	0.00598866	0.107426	relapse	0
0.0716111	8.01673	CD8T	0.606925	0	0.38361	0.00322629	0.266673	0.0786466	0	relapse	0
-17.3377	0.853761	B	0.0535781	0	0	0.795622	0	0.802369	0.0868203	relapse	0
12.0773	-7.47517	NK	0.123949	0	0.138194	0.109839	0.200974	0.160598	0.791586	relapse	0
-18.199	-2.39806	B	0	0	0	1	0	0.765352	0	relapse	0
10.1672	-1.40374	NK	0.327379	0.438881	0.183142	0.00933154	0.161531	0.112961	0.142745	relapse	0
-15.2284	8.52396	CD8T	0.788207	0	0.825899	0.00611538	0	0.0419487	0	relapse	0
11.0116	10.0644	CD4T	0.781633	0.773045	0.0349187	0.0555652	0.00168079	0.508867	0	relapse	0
-17.3972	1.05122	B	0	0	0	0.887153	0.106427	0.841208	0	relapse	0
-7.2524	14.9703	CD8T	0.722007	0.143796	0.577703	0.00554596	0.066307	0.566254	0.0973405	relapse	0
-17.344	1.97914	B	0.112202	0	0	0.876512	0	0.825889	0	relapse	0
1.52425	2.72288	CD8T	0.824312	0	0.27941	0.00322629	0.00119968	0.131813	0.408917	relapse	0
-19.4624	-0.894558	B	0.354218	0	0	1	0.108827	0.948324	0.295843	relapse	0
12.6946	-6.13749	NK	0.00624314	0	0.0244746	0.00322469	0	0.13848	0.280312	relapse	0
16.7379	-4.99535	NK	0.18212	0	0.519035	0.0066724	0	0.0520512	0.158172	relapse	0
1.25757	4.51624	Others	0.905868	0	0.247534	0.00322629	0.00119968	0.131813	0	relapse	0
-1.00063	1.52899	CD8T	0.73591	0	0.316446	0.000242302	0	0	0	relapse	0
12.4406	1.14505	NK	0.0522054	0	0.0846111	0	0	0.201025	0.260368	relapse	0
-9.55469	6.80491	CD8T	0.66163	0	0.942333	0.00376633	0	0	0	relapse	0
5.87914	7.20301	CD4T	0.65068	0.533804	0.0127915	0.00407683	0.000329662	0.00678607	0	relapse	0
11.6956	-3.7149	NK	0.189851	0	0.0425673	0	0	0.147119	0.260368	relapse	0
-9.33961	0.749534	CD8T	1	0.0825254	0.633445	0.00999533	0	0.0584641	0	relapse	0
-17.5656	-3.48305	B	0	0	0	1	0	0.889921	0	relapse	0
-9.41732	-3.52906	Myeloid	0.27219	0.33488	0.165652	0.100416	0.671021	0.690892	0.105276	relapse	0
9.1684	-10.5846	NK	0.143582	0	0.0284035	0.00975718	0.135518	0.280647	0.621851	relapse	0
18.5365	-4.86776	NK	9.69132e-05	0.061073	0.762767	0.0566295	0.158574	0.00862394	0.51331	relapse	0
12.8232	0.801874	NK	0.189851	0	0.0846111	0	0.105977	0.00370651	0.320763	relapse	0
1.32254	6.96755	CD8T	0.590669	0	0.493758	0.00135885	0.376405	0.0317425	0	relapse	0
7.14655	12.018	CD4T	0.906432	0.877112	0.104124	0.00510975	0.114597	0	0.0901765	relapse	1
7.87789	16.9165	CD4T	0.884074	1	0.0864043	0.00164318	0.166605	0.0339523	0.00144282	relapse	1
10.1314	0.504271	NK	0.000988412	0.109971	0.0425673	0	0.105977	0	0.193645	relapse	0
9.80496	-7.66728	NK	0.103426	0	0.0244746	0.104123	0	0	0.280312	relapse	0
7.37717	-0.595117	NK	0.0883127	0.063406	0.201538	0.00135885	0.167776	0	0	relapse	0
-5.51105	8.97145	CD8T	0.852207	0.191484	0.66882	0.087915	0.066307	0	0.290085	relapse	0
-15.4985	0.612987	B	0	0	0	0.718163	0.106427	0.492425	0	relapse	0
-10.4775	-13.5101	Myeloid	0.01758	0.210076	0.187622	0.0519362	0.760612	0.488565	0	relapse	0
-17.8315	-1.48156	B	0.285506	0	0	0.936296	0.453825	0.718018	0.0868203	relapse	0
0.379294	3.99284	CD8T	0.731987	0.193643	0.286017	0.0027805	0	0.0551664	0	relapse	0
2.53507	4.89776	Others	0.478134	0	0.141264	0.00322629	0.00119968	0.0786466	0	relapse	0
-19.2218	-0.432531	B	0.176069	0.0943256	0.0409421	0.882705	0.207823	0.862594	0	relapse	0
-5.67569	12.2132	CD8T	0.711182	0.174326	0.835277	0.00233274	0.211131	0.038995	0	relapse	0
9.96808	-1.86539	NK	0.000988412	0	0.0425673	0	0	0	0.512654	relapse	0
-15.7064	-1.57861	B	0.11967	0	0	0.747	0.165506	0.690176	0.329181	relapse	0
0.931504	18.1211	CD4T	0.89591	0.739902	0.188406	0.00827986	0	0.00519511	0	relapse	0
17.6046	-6.45955	NK	0.216024	0	0.571639	0.00933154	0	0.0357352	0.720672	relapse	0
-13.75	-0.384864	B	0.20511	0	0	0.523523	0.106427	0.393528	0	relapse	0
6.47487	-10.6026	Myeloid	0.00289195	0.223245	0.0617915	0.0874348	0	0.704623	0	relapse	0
5.60389	-4.04522	NK	0.00624314	0	0.0244746	0.00322469	0	0.0226376	0.375557	relapse	0
11.2938	-1.11417	NK	0.300345	0.0995104	0.0666572	0.183447	0.0481001	0.182111	0.154721	relapse	0
7.09097	-7.68149	NK	0.36109	0.0573488	0.0284035	0.00975718	0	0.280647	0	relapse	0
10.1117	-9.03908	NK	0.315257	0.147334	0.102448	0.00522234	0	0	0.13458	relapse	0
17.9926	-4.65257	NK	0	0	0.798031	0.0594993	0.110935	0	0.320488	relapse	0
-0.136024	16.8886	CD4T	0.91488	0.856359	0.136041	0.00827986	0	0.00519511	0	relapse	0
10.8112	-7.59722	NK	0.189929	0	0.0436519	0	0	0	0.384968	relapse	0
13.52	-6.15763	NK	0	0.293861	0.00248026	0.00106524	0	0	0.139829	relapse	0
-4.83426	11.5738	CD8T	0.727007	0	0.927129	0.0027805	0	0.00265256	0	relapse	0
0.376592	18.3057	CD4T	0.923682	0.853378	0.136041	0.00827986	0	0.0760118	0	relapse	0
8.18738	-4.81737	NK	0.0621075	0	0.0468583	0.0594993	0	0.099776	0.206026	relapse	0
-17.3428	-0.0106746	B	0	0	0	0.882001	0	0.544512	0.185692	relapse	0
-13.7524	3.60218	CD8T	0.801125	0.205729	0.819893	0.00628352	0	0	0	relapse	0
-17.2491	-3.37147	B	0	0	0	0.827892	0	0.820687	0.185692	relapse	0
-11.7216	-7.51716	Myeloid	0.108602	0.0751071	0.235244	0.00895949	0.91772	0.442702	0.0982194	relapse	0
13.4676	-9.7137	NK	9.69132e-05	0	0.0294127	0.108086	0	0	0.621531	relapse	0
-17.4849	-3.35161	B	0	0	0	1	0.284752	0.686989	0	relapse	0
6.22882	-5.20057	NK	0.107169	0.143796	0	0.191677	0.0055133	0.19982	0.0973405	relapse	0
-15.1422	7.97054	CD8T	0.785209	0.0984474	0.822198	0.00611538	0.167127	0.0839454	0	relapse	0
3.61272	-4.12809	Myeloid	0.0381233	0.188369	0.031639	0.280991	0.376405	0.38136	0	relapse	0
-15.4206	0.0792354	B	0.320129	0.119787	0.138656	0.731286	0.453825	0.52295	0	relapse	0
-15.2418	7.91995	CD8T	0.756028	0	0.732436	0.00611538	0	0	0	relapse	0
-18.0279	-1.7422	B	0.0535781	0	0	1	0.20404	0.739072	0.0868203	relapse	0
-4.04674	7.31367	CD8T	0.664074	0.174326	0.799119	0.00233274	0	0	0	relapse	0
-16.0572	7.12241	CD8T	0.785209	0	0.923025	0.0943364	0	0	0.0868409	relapse	0
-1.27713	18.2812	CD4T	0.933449	0.867922	0.231475	0.045126	0	0.00519511	0	relapse	0
16.2385	-3.63378	NK	0	0	0.584388	0	0.103492	0.0130488	0.452259	relapse	0
10.6934	-6.26678	NK	0.259386	0.0576042	0.0244746	0.00322469	0.161392	0.13848	0.164305	relapse	0
-5.86708	-18.0701	Myeloid	0.276301	0.401471	0.136215	0.0884322	0.905977	0.868822	0	relapse	0
-18.0827	-0.0939903	B	0.43128	0	0	0.764149	0	0.796389	0	relapse	0
12.6721	10.0482	CD4T	0.807121	0.877112	0.185452	0.143646	0.166744	0	0	relapse	0
-13.7277	3.60744	CD8T	0.815373	0.0527754	0.696753	0.00628352	0.167611	0	0.0884597	relapse	0
7.55198	-6.17839	NK	0.0557494	0	0.0244746	0.00322469	0	0	0.0269229	relapse	0
7.33916	8.8747	CD4T	0.76799	0.882823	0.104124	0.00510975	0.0587877	0	0	relapse	0
7.0653	-2.80919	NK	0.0883127	0	0.031639	0.00135885	0	0.0929634	0	relapse	0
3.8053	-1.02256	NK	0.372064	0	0	0.00322629	0.00119968	0.448467	0	relapse	0
-16.4392	-1.1253	B	0.00276305	0	0	0.768257	0	0.74016	0	relapse	0
-17.6906	1.94174	B	0.50744	0.0557117	0.0982146	0.964832	0.056015	0.870572	0	relapse	0
0.398792	13.8047	Others	0.629826	0	0	0.0510566	0.0579629	0.272468	0.185651	relapse	0
0.632796	-18.9225	Myeloid	0.189789	0.392463	0	0.00325922	0.712012	0.588129	0.00806962	relapse	0
12.4087	1.09816	NK	0.189851	0	0.0425673	0.201239	0.156698	0	0.782497	relapse	0
-18.1555	-3.15976	B	0.0535781	0	0	0.941804	0.246405	0.924471	0	relapse	0
4.76147	-5.49376	NK	0.00624314	0	0.156184	0.104123	0.161392	0.444247	0.0269229	relapse	0
11.6368	-3.86659	NK	0.0993827	0	0.148795	0.00933154	0.332226	0	0.472693	relapse	0
8.02068	12.9634	CD4T	0.962707	0.821992	0.104124	0.00510975	0.166744	0	0	relapse	0
14.2602	7.66604	CD4T	0.53003	0.818318	0	0.00203092	0.00821103	0	0.102675	relapse	0
-9.9589	-4.38	Myeloid	0.149176	0.222127	0.0759065	0.128935	1	0.658002	0.204609	relapse	0
11.0913	1.52032	NK	0.000988412	0	0.0425673	0	0.283549	0.0439027	0.425314	relapse	0
-3.85587	-3.05064	Myeloid	0.0497513	0.0847016	0.00532637	0.402693	0.0126667	0.640388	0	relapse	0
4.70785	17.7545	CD4T	0.788361	0.883606	0.217703	0.00207823	0.170543	0.00203656	0	relapse	0
3.74833	19.0135	CD4T	0.841608	0.784641	0.0495969	0.00207823	0.342718	0.0483609	0	relapse	0
6.85525	-5.75878	NK	0.18009	0.343336	0.0666572	0.00754186	0.0481001	0.0459341	0.154721	relapse	0
1.22198	3.29731	Others	0.767083	0	0.141264	0.00322629	0.061046	0.227016	0	relapse	0
9.81087	-8.35248	NK	0.00624314	0	0.114786	0.159563	0.327591	0.0226376	0.280312	relapse	0
15.5439	-7.23511	NK	0.2239	0	0.323337	0.0751104	0	0.143711	0.509142	relapse	0
-11.1833	-15.6193	Myeloid	0.0187432	0.119628	0.328748	0.00325922	0.695738	0.616843	0.125442	relapse	0
9.14867	-8.23566	NK	0.188797	0.170854	0.0244746	0.0384684	0.109184	0.13848	0.0979439	relapse	0
10.9037	-7.11296	NK	9.69132e-05	0	0.0725818	0.108086	0	0.170984	0.669359	relapse	0
-14.0049	5.43696	CD8T	0.518679	0	0.775738	0.00628352	0	0.0925731	0	relapse	0
12.494	-8.32062	NK	0.114992	0	0.117021	0.00999533	0	0.132741	0.274858	relapse	0
1.40443	0.397936	Others	0.587463	0	0	0.00322629	0.00119968	0.268335	0.350205	relapse	0
7.15716	8.49721	CD4T	0.697536	0.857055	0.0850519	0.0611363	0.0586183	0.00678607	0.454607	relapse	0
-14.9598	6.97713	CD8T	0.700241	0.0984474	0.796489	0.00611538	0	0	0.0868409	relapse	0
-22.4917	2.18883	Myeloid	0.203009	0.0960121	0	0.0123664	0.178722	0.75494	0	relapse	0
12.4422	-10.4124	NK	0.216988	0	0.0576803	0.100131	0.144142	0.105691	1	relapse	0
18.0379	-4.97915	NK	0.263828	0	0.667459	0.00319829	0.0535614	0.114703	0.569718	relapse	0
-6.61379	12.2756	CD8T	0.689118	0.131695	1	0.250713	0	0.00265256	0	relapse	0
-7.35066	16.5352	CD8T	0.753447	0.143796	0.766992	0.087915	0.387668	0.752428	0	relapse	0
-0.77146	17.1177	CD4T	0.821031	0.82469	0.000616329	0.00827986	0	0.0760118	0	relapse	0
-22.5318	1.52449	Myeloid	0.0102499	0.263792	0	0.0123664	0	0.738041	0	relapse	0
-17.8893	-1.81627	B	0	0	0.0929445	0.901992	0	0.539327	0.681954	relapse	0
0.357707	1.23651	CD4T	0.658318	0	0.141264	0.473165	0.00119968	0.686966	0	relapse	0
10.9356	-5.15177	NK	0.00624314	0	0.156184	0.0384684	0.209236	0.102935	0	relapse	0
0.939484	16.3567	CD4T	0.89591	0.853378	0.000616329	0.00827986	0	0.108474	0	relapse	0
-18.7467	-2.24464	B	0.20511	0.278712	0.284173	0.887153	0.106427	1	0	relapse	0
9.41444	-4.50505	NK	0.216024	0	0.0295519	0.0518092	0	0.176814	0.383007	relapse	0
13.0224	0.442022	NK	0.189851	0	0.0425673	0.106336	0	0	0	relapse	0
5.19544	12.7472	CD4T	0.8338	0.873234	0.241939	0.00164318	0.0569414	0.16627	0.00144282	relapse	0
8.93669	-7.77048	NK	0.00289195	0	0.102448	0.00522234	0	0.140555	0.208327	relapse	0
15.9193	-1.05967	NK	0.114992	0	0.589538	0.00999533	0.115517	0.164977	0.212855	relapse	0
7.64335	-5.74468	NK	0.00289195	0.223245	0.0195745	0.0471027	0	0.0148463	0	relapse	0
15.2011	0.724759	NK	0.101529	0.163829	0.475306	0.0533371	0	0	0.193645	relapse	0
-17.8291	0.226214	B	0.0535781	0	0.0929445	0.72151	0	0.841208	0	relapse	0
-10.9044	-14.2821	Myeloid	0.375852	0	0.224966	0.00325922	0.879389	0.554292	0.00806962	relapse	0
-3.15825	9.43355	CD8T	0.706988	0.237409	0.713118	0.087915	0.0055133	0	0	relapse	0
9.71229	-0.457619	NK	0.0381233	0.188369	0.031639	0.00135885	0	0	0.296969	relapse	0
-17.1293	0.246496	B	0.247309	0	0	0.704303	0	0.891841	0.0868203	relapse	0
-16.4048	7.58363	CD8T	0.782165	0	0.880847	0.00611538	0.215449	0	0	relapse	0
9.3162	-10.1835	NK	0.00624314	0	0.0244746	0.00322469	0	0.226409	0.164305	relapse	0
12.3232	0.8872	NK	0.228183	0	0.125101	0	0.105977	0.224343	0.193645	relapse	0
7.86317	15.2365	CD4T	0.810358	0.85327	0.286119	0.00164318	0.299086	0.105692	0.0957014	relapse	0
3.07325	3.65348	Others	0.658318	0	0.141264	0.161987	0.061046	0.0234391	0	relapse	0
16.4837	-6.29428	NK	0.0557494	0	0.358744	0.00322469	0	0	0	relapse	0
11.426	13.7755	CD4T	0.819582	0.879427	0.188577	0.00164318	0	0.105692	0.0957014	relapse	0
14.1638	-3.57729	NK	0	0	0.526704	0	0	0.0130488	0.620836	relapse	0
11.3019	-10.5859	NK	0	0	0.0436519	0	0.200974	0.0130488	0.712281	relapse	0
13.8785	9.28268	CD4T	0.676171	0.877773	0.267626	0.00344239	0.00489255	0	0.205462	relapse	0
0.581892	-15.9715	Myeloid	0.0014056	0.0593168	0.0717107	0.0119462	0.492386	0.693539	0.215262	relapse	0
9.57679	7.61209	CD4T	0.788108	0.547913	0.097149	0.00554596	0.179558	0.33047	0	relapse	0
-4.45686	11.1202	CD8T	0.581859	0.065396	1	0.0027805	0	0.152993	0.562398	relapse	0
5.43332	10.7888	CD4T	0.676381	0.579135	0.0182756	0.0040512	0	0.0144834	0	relapse	0
-8.84985	7.7447	CD8T	0.814829	0.143796	0.802039	0.00554596	0.0055133	0.127195	0	relapse	0
16.1175	7.34829	CD4T	0.76289	0.909025	0.515068	0.00203092	0.0675552	0	0.000571777	relapse	0
-22.5432	1.68289	Myeloid	0.242133	0.578326	0.108715	0.0123664	0.231809	0.69362	0.329075	relapse	0
-3.97946	7.53372	CD8T	0.773095	0.0825254	0.955563	0.037106	0	0.220605	0.212855	relapse	0
-15.8332	-0.941071	B	0.0535781	0.119787	0	0.788122	0	0.250153	0.185692	relapse	0
-17.5483	0.597361	B	0.112202	0.179494	0	0.744021	0	0.913404	0.295843	relapse	0
7.33555	12.7534	CD4T	0.609552	0.959209	0.000665171	0.00510975	0.0587877	0	0.185021	relapse	0
8.61475	12.4668	CD4T	0.550861	0.825618	0.000665171	0.00510975	0.000836413	0.142749	0	relapse	0
13.5571	-7.05341	NK	0.26875	0	0.185227	0.00963373	0.262935	0	0	relapse	0
-15.4184	1.68673	Myeloid	0.0975727	0.0573488	0.156311	0.379383	0.269949	0.609975	0	relapse	0
-22.5443	1.63718	Myeloid	0.0625238	0.449557	0.0312723	0.0438506	0.178722	0.673184	0.243497	relapse	0
14.0727	-9.81999	NK	0.116806	0	0.0294127	0.0566295	0	0	0.864062	relapse	0
-18.0949	-0.982342	B	0.0535781	0	0.0929445	0.99213	0	0.69948	0.362738	relapse	0
16.2815	9.32233	CD4T	0.743263	0.948792	0.545988	0.00510975	0.166744	0	0	relapse	0
13.4764	-4.07051	NK	0.317444	0	0.358744	0.00322469	0.109184	0	0.164305	relapse	0
-17.7033	0.0412035	B	0.158615	0	0	0.743748	0.157363	0.913584	0	relapse	0
8.73236	-3.5599	NK	0	0	0.0436519	0	0.200974	0	0.452259	relapse	0
-14.7506	6.35569	CD8T	0.71474	0	0.92682	0.00628352	0	0	0	relapse	0
-8.88653	6.96021	CD8T	0.873769	0	0.925811	0.000242302	0	0.198193	0	relapse	0
-8.35986	-5.99694	Myeloid	0.186359	0	0.00355361	0.00895949	0.785756	0.684314	0.304018	relapse	0
0.739648	3.10848	Others	0.874793	0.102042	0	0.00203092	0.00821103	0	0.000571777	relapse	0
-7.33263	-5.40813	Myeloid	0.30353	0.322576	0.167051	0.0912247	0.608496	0.570171	0.204609	relapse	0
-15.9597	-2.41071	B	0.00276305	0	0.0460473	0.953549	0	0.735125	0.222784	relapse	0
7.95343	-11.8572	CD8T	0.189929	0	0.221246	0.0549442	0	0.388941	0.51348	relapse	0
-5.02325	11.9032	CD8T	0.646428	0.166186	0.881749	0.000635731	0	0	0.247119	relapse	0
-14.5227	-1.12388	B	0.345725	0	0.102448	0.685714	0.114772	0.576844	0	relapse	0
4.55626	15.6833	CD4T	0.781774	0.854235	0.237569	0.117344	0	0.0483609	0.106174	relapse	0
8.12003	15.4222	CD4T	0.746988	0.926462	0.133924	0.00510975	0.0587877	0.0351042	0	relapse	0
11.7886	1.53865	NK	0.000988412	0	0.0425673	0	0	0.315674	0.470838	relapse	0
2.73185	2.71906	Others	0.811073	0	0	0.161987	0.061046	0.0786466	0	relapse	0
-7.80779	4.26616	NK	0.305271	0.135835	0.765531	0.0549442	0	0	1	relapse	0
-18.5438	-0.0355257	B	0	0	0	1	0	0.898423	0.439577	relapse	0
1.48786	5.07235	Others	0.875343	0	0.307277	0.00322629	0.00119968	0.0234391	0.350205	relapse	0
-7.61714	0.437259	CD8T	0.584465	0	0.906152	0.102004	0	0.187074	0.0743569	relapse	0
7.90413	-10.1213	NK	0.0557494	0	0.0244746	0.00322469	0	0.25049	0.280312	relapse	0
-16.6048	7.23862	CD8T	0.759485	0	0.862977	0.00611538	0.259307	0.159147	0.62921	relapse	0
12.4752	-4.02064	NK	0.2239	0.169719	0.108628	0.0751104	0	0.198987	0.509142	relapse	0
-16.4795	-3.55394	B	0.0535781	0.119787	0	0.986515	0	0.57758	0	relapse	0
-4.78135	9.52347	CD8T	0.658406	0	0.944008	0.00467038	0	0.144975	0	relapse	0
8.52651	-7.88641	NK	0.00679007	0.277276	0.183142	0.0927167	0	0.229332	0.642724	relapse	0
15.5323	-2.31439	NK	0	0	0.670461	0	0	0.0930463	1	relapse	0
14.6789	-3.01754	NK	0.00624314	0	0.378663	0.0724093	0	0.272501	0.164305	relapse	0
9.95977	13.2614	CD4T	0.712111	0.92613	0	0.00554596	0.0055133	0	0	relapse	0
15.5845	-2.93931	NK	0.18212	0.156014	0.575536	0.0066724	0	0	0.626125	relapse	0
-14.5224	-0.934214	B	0.00276305	0	0.0460473	0.823128	0.112617	0.296934	0	relapse	0
14.832	1.92025	NK	0.0522054	0	0.693217	0	0	0.402007	0.512654	relapse	0
6.42336	-0.861724	NK	0.0381233	0	0.031639	0.00135885	0	0.0929634	0.22899	relapse	0
-15.898	0.384283	B	0	0	0	0.836387	0.157363	0.498898	0	relapse	0
9.62157	0.814427	NK	0.0883127	0	0.122084	0.0713548	0	0	0.22899	relapse	0
10.6443	-5.65278	NK	0.00624314	0	0.0244746	0.133186	0	0.199941	0.0269229	relapse	0
-17.6739	-2.91974	B	0.107878	0	0	0.908311	0.106427	0.878013	0.0868203	relapse	0
13.5199	-10.2912	NK	0.0574304	0	0.0195745	0.00522234	0	0.175563	0	relapse	0
7.26081	-7.27663	NK	0	0	0.221246	0	0.0490526	0	0.753263	relapse	0
-13.8802	3.34739	CD8T	0.785209	0	0.70877	0.00611538	0.167127	0.0839454	0.362586	relapse	0
9.86875	14.071	CD4T	0.711756	0.871192	0.0721176	0.00617755	0.182474	0.124206	0	relapse	0
17.5467	-4.33182	NK	0	0	0.677618	0.0549442	0	0	0.620836	relapse	0
12.9626	-9.72145	NK	0.170305	0.124695	0.0294127	0.00319829	0.158574	0	0.669359	relapse	0
7.13917	8.49121	CD4T	0.730328	0.828273	0.0850519	0.00407683	0.000329662	0.00678607	0	relapse	0
-5.92263	-7.35699	Myeloid	0.18033	0.111363	0.0106089	0.152468	0.528379	0.541537	0.084176	relapse	0
2.89957	19.8728	CD4T	0.800885	0.959809	0.0838423	0.00207823	0	0.00203656	0	relapse	0
-4.21736	16.76	Others	0.930848	1	0.828596	0.00554596	0.0055133	0.231096	0.0973405	relapse	0
1.90537	18.9327	CD4T	0.716709	0.739902	0.136041	0.00827986	0.158462	0.00519511	0.274356	relapse	0
-8.10567	3.86602	CD8T	0.849155	0	0.855259	0.000635731	0	0.303982	0	relapse	0
11.6272	-0.987001	NK	0.00292495	0	0.0214312	0.00963373	0	0	0.464603	relapse	0
1.18394	4.70986	Others	0.768653	0	0.238928	0.0027805	0	0.00265256	0	relapse	0
15.1996	6.72041	CD4T	0.827088	0.868332	0.0636337	0.00203092	0.00821103	0	0.000571777	relapse	0
-1.64054	12.6482	CD8T	0.77601	0.111813	1	0.051171	0	0.245931	0.0391579	relapse	0
-18.6418	-2.01619	B	0.0535781	0	0	0.901992	0	0.978682	0	relapse	0
11.3618	14.2081	CD4T	0.788562	0.925969	0	0.00344239	0.00489255	0	0	relapse	0
11.9263	-1.7031	NK	0.000988412	0	0.162934	0.155857	0.451909	0	0.260368	relapse	0
1.99508	15.9444	CD4T	0.721031	0.859304	0.231475	0.00827986	0	0.00519511	0.0916284	relapse	0
-18.3908	-0.791551	B	0.247309	0	0	1	0	0.728813	0.185692	relapse	0
7.13701	8.11674	CD4T	0.740136	0.784438	0.0496021	0.00407683	0.000329662	0.00678607	0	relapse	0
10.7893	-0.708642	NK	0.188797	0	0.194122	0.00322469	0.161392	0.399941	0.0269229	relapse	0
15.666	-7.63358	NK	0.149718	0.143796	0.263245	0.00554596	0.0055133	0	0.586468	relapse	0
-14.9111	7.83586	CD8T	0.713547	0.147617	0.934531	0.0510566	0.0579629	0.0419487	0	relapse	0
8.61924	-8.70364	NK	0.141827	0	0.0295519	0.00933154	0	0	0.331502	relapse	0
5.12269	15.9661	CD4T	0.91862	0.885416	0.0466144	0.00164318	0	0.0710389	0.00144282	relapse	0
16.5854	-1.38968	NK	0	0.293861	0.756373	0.00106524	0	0.171122	0.320488	relapse	0
14.5897	0.776026	NK	0.000988412	0	0.398856	0	0.318162	0	0	relapse	0
2.5304	3.66433	Others	0.806515	0	0	0.00322629	0.00119968	0.0234391	0.554809	relapse	0
-2.6164	-16.9819	Myeloid	0.00145881	0.0099861	0.177234	0.00642342	0.785042	0.978598	0.47536	relapse	0
-17.5563	-3.17501	B	0.20511	0	0.284173	0.740691	0	0.926903	0.0868203	relapse	0
-19.2548	-1.41577	B	0.322942	0.0593959	0	1	0	1	0	relapse	0
-18.8131	-1.29207	B	0.158615	0.0578959	0	0.860247	0	0.856499	0	relapse	0
11.0098	12.4085	CD4T	0.671258	0.908913	0.340886	0.00617755	0.448341	0.217136	0.317676	relapse	0
-10.7248	-5.99034	Myeloid	0.220106	0.322576	0.00355361	0.163492	0.75647	0.515913	0	relapse	0
10.3149	-8.69072	NK	0.0533351	0	0.0436519	0.109839	0	0.216059	0.51348	relapse	0
5.7207	-4.33273	NK	0.18212	0	0.125011	0.0066724	0	0.2297	0.245286	relapse	0
-14.7963	4.53365	CD8T	0.791162	0.192677	0.961905	0.00611538	0	0.0419487	0	relapse	0
-5.68835	-13.669	Myeloid	0.0187432	0.187868	0.276118	0.00325922	0.808445	0.860123	0.344093	relapse	0
-15.0076	7.08503	CD8T	0.62326	0	0.842681	0.00611538	0	0.0839454	0.439377	relapse	0
6.88045	-10.4836	NK	0.109953	0	0.555895	0.00522234	0.379986	0.503048	0.27526	relapse	0
9.63962	-8.0598	NK	0	0	0.129529	0.00106524	0	0.0589633	0.320488	relapse	0
10.5451	-1.03209	NK	0.147973	0	0.0244746	0.00322469	0.053309	0.292719	0.0269229	relapse	0
-5.43659	-17.5397	Myeloid	0.00145881	0.361907	0	0.00642342	0.811374	0.815141	0.0918114	relapse	0
14.8687	-0.972389	NK	0.0522054	0	0.619317	0	0.105977	0.265234	0.512654	relapse	0
16.1897	9.13763	CD4T	0.694238	0.840916	0.13454	0.00877292	0.173961	0.0204378	0	relapse	0
-18.5064	-1.31089	B	0.0535781	0.0578959	0	1	0	0.720223	0	relapse	0
6.50829	-6.94557	NK	0.00289195	0.0660915	0.0195745	0.00522234	0	0.235974	0.13458	relapse	0
4.69902	4.97863	Others	0.596021	0	0.264829	0.00213988	0.104826	0	0	relapse	0
-4.32735	12.4556	CD8T	0.777047	0	0.618346	0.112498	0.0589752	0.00265256	0	relapse	0
3.70144	17.9845	CD4T	0.645521	0.906715	0.287803	0.00207823	0	0.00203656	0.209346	relapse	0
4.31102	17.3048	CD4T	0.978097	0.974274	0.237569	0.00207823	0	0.172857	0	relapse	0
-10.3789	-7.60244	Myeloid	0.217961	0	0.0393226	0.0884322	0.875537	0.597545	0	relapse	0
13.9006	7.84987	CD4T	0.566604	0.6741	0	0.00203092	0.00821103	0.122767	0.102675	relapse	0
-16.716	-1.74134	B	0.0535781	0.0578959	0.0929445	0.987648	0	0.759995	0	relapse	0
5.09229	0.241443	NK	0.325579	0	0.031639	0.00135885	0.112934	0	0.15481	relapse	0
6.02087	14.9386	CD4T	0.774529	0.874204	0.133924	0.00510975	0.000836413	0	0	relapse	0
11.2191	-2.51051	NK	0.00679007	0.483139	0.111316	0.00933154	0.210669	0.0760323	0.613392	relapse	0
-16.0533	-1.60122	B	0	0.119787	0	0.955058	0	0.598342	0	relapse	0
1.52626	-9.19915	NK	0.181809	0.063406	0.031639	0.285913	0	0.205463	0	relapse	0
12.8355	-2.03626	NK	9.69132e-05	0	0.188598	0.00319829	0	0	0.955889	relapse	0
3.50994	19.8013	CD4T	1	1	0.145164	0.00207823	0	0.00203656	0	relapse	0
-16.9249	-1.11972	B	0.0535781	0	0.252979	1	0	0.637801	0.278077	relapse	0
10.2213	12.3858	CD4T	0.614262	0.773045	0.0349187	0.00253412	0.46759	0.124547	0	relapse	0
14.0723	6.91636	CD4T	0.575597	1	0.211251	0.00554596	0.0055133	0.0411891	0	relapse	0
-14.7334	-0.0560194	B	0.00276305	0	0	0.588571	0	0.670699	0.108916	relapse	0
1.89511	16.3308	CD4T	0.855721	0.811848	0.0495969	0.00207823	0	0.00203656	0	relapse	0
8.44469	10.8172	CD4T	0.91696	0.579964	0.417559	0.0556457	0.389184	0.087049	0.216117	relapse	0
11.9956	-11.6224	NK	9.69132e-05	0	0.0294127	0.00319829	0	0	0.793657	relapse	0
-7.458	-8.28647	Myeloid	0.117142	0.0130934	0.0451976	0.00881731	0.704462	0.526866	0	relapse	0
12.7613	-2.245	NK	0.0595504	0.184143	0.0294127	0.108086	0	0.0466364	0.793657	relapse	0
-11.2125	11.2956	CD8T	0.507385	0.322368	0.869897	0.00233274	0	0	0.078779	relapse	0
0.580746	17.0678	CD4T	0.825952	0.901995	0.105756	0.00827986	0	0.00519511	0	relapse	0
16.4479	-4.76732	NK	0.126619	0	0.394069	0.00106524	0.0553568	0.0589633	0.266107	relapse	0
8.05909	10.1539	CD4T	0.593804	0.943868	0	0.087915	0.0055133	0.0411891	0	relapse	0
6.59823	15.2312	CD4T	0.777721	0.829189	0.000665171	0.00510975	0.166744	0	0.0901765	relapse	0
-10.7698	10.0194	CD8T	0.717417	0.15197	0.946979	0.10844	0	0	0	relapse	0
7.03866	-1.4767	NK	0.136647	0	0.031639	0.00135885	0.0542419	0.0317425	0	relapse	0
-16.1307	0.827013	B	0	0	0	0.734461	0	0.71126	0.362738	relapse	0
11.7377	-4.471	NK	0.399969	0	0.0436519	0	0	0.160598	1	relapse	0
-18.2053	-2.21205	B	0.20511	0.0578959	0.044023	0.923435	0.157363	0.780636	0.0868203	relapse	0
15.6395	-9.08441	NK	0.0595504	0	0.322821	0.00319829	0.0535614	0.0821545	0.755024	relapse	0
10.0151	-9.75867	NK	0.342723	0.11615	0.0244746	0.00322469	0.291963	0.102935	0.164305	relapse	0
12.4098	-1.98888	NK	0.147973	0.220985	0.0244746	0.0724093	0	0	0.225118	relapse	0
-5.63851	-16.767	Myeloid	0.324604	0.376676	0.229903	0.0140393	0.737455	0.645945	0.512912	relapse	0
5.02982	15.4495	CD4T	0.926142	0.711385	0.00529704	0.100769	0.215148	0	0.00144282	relapse	0
3.7431	-4.04153	Myeloid	0.180722	0.06437	0.111316	0.398095	0.332226	0.501911	0	relapse	0
-18.3948	-2.48105	B	0.406868	0	0.36232	0.869545	0	0.963724	0	relapse	0
12.8192	-13.1709	NK	0	0.0598566	0.253936	0	0.144142	0.199912	0.998756	relapse	0
5.95009	-4.5693	NK	0.00624314	0	0.0244746	0.00322469	0	0.0641484	0.225118	relapse	0
9.61261	13.7976	CD4T	0.949625	0.825583	0.103961	0.0957604	0.417556	0	0	relapse	0
-18.9818	-0.959796	B	0.20511	0	0.044023	0.869545	0	0.956867	0.0868203	relapse	0
4.65565	0.270087	NK	0.387378	0	0.0244746	0.00322469	0	0	0.164305	relapse	0
2.41456	19.7232	CD4T	0.806849	0.934901	0.302081	0.00207823	0	0.0483609	0	relapse	0
13.7511	-11.3215	NK	0.116806	0	0.114155	0.0566295	0	0.114703	0.308929	relapse	0
15.4061	7.30574	CD4T	0.887326	0.725027	0	0.00203092	0.00821103	0.0380831	0.102675	relapse	0
-1.08912	8.59634	CD8T	0.73687	0	0.475666	0.0027805	0	0.00265256	0	relapse	0
-16.8996	-3.58966	B	0	0.0578959	0.138656	0.809972	0.20404	0.637801	0	relapse	0
7.75656	9.74233	CD4T	0.797652	0.812394	0.0127915	0.00407683	0.000329662	0.00678607	0	relapse	0
5.77399	-6.87046	NK	0	0	0.0436519	0	0.154359	0.349032	0.712281	relapse	0
-5.44211	8.83274	CD8T	0.877094	0.237409	0.769538	0.00554596	0.387668	0	0	relapse	0
6.20026	-2.43838	NK	0.0381233	0.128007	0.031639	0.141392	0.0542419	0.120063	0	relapse	0
-1.90548	9.83995	CD8T	0.859981	0.143796	0.579974	0.00554596	0.124853	0.33047	0	relapse	0
-17.344	0.105701	B	0	0	0	0.865868	0.246405	0.627763	0	relapse	0
10.2858	-6.16766	NK	0.147973	0	0.0244746	0.0724093	0	0	0.0979439	relapse	0
-4.15803	12.3242	CD8T	0.746364	0	0.573598	0.0027805	0	0.105739	0.0114457	relapse	0
1.62429	3.30879	CD8T	0.637532	0	0.263585	0.0027805	0	0.00265256	0	relapse	0
-10.3364	-6.96808	Myeloid	0.186359	0.342781	0.0759065	0.00895949	0.816282	0.226042	0.395116	relapse	0
-2.78846	-4.00525	B	0.00276305	0	0	0.689241	0	0.279029	0	relapse	0
-18.8441	-1.45799	B	0	0	0	1	0	0.756345	0	relapse	0
8.21994	-0.600449	NK	0.0381233	0	0.0777133	0.0713548	0	0.265083	0.358667	relapse	0
-1.53605	0.908793	CD8T	0.999178	0.186872	0.361953	0.00106524	0.0553568	0.278197	0.067594	relapse	0
10.472	17.0564	CD4T	0.719246	0.808984	0.165733	0.059129	0.190309	0	0	relapse	1
14.0005	8.41255	CD4T	0.772957	0.812034	0.0665233	0.00344239	0.315351	0.24367	0	relapse	0
14.9413	7.96371	CD4T	0.787002	0.877112	0.160971	0.00510975	0.000836413	0.10972	0	relapse	0
11.3505	2.1085	NK	0.101529	0	0.0425673	0.0533371	0	0.201025	0.193645	relapse	0
-6.88372	12.4387	CD8T	0.41242	0.193643	1	0.208882	0	0.00265256	0.519886	relapse	0
6.52669	13.0575	CD4T	0.837514	0.904371	0.133924	0.00510975	0.114597	0	0	relapse	0
10.4707	13.4154	CD4T	0.837014	0.934943	0.0727598	0.00253412	0.166348	0.0187283	0.21668	relapse	0
-7.52565	-17.9478	Myeloid	0.00145881	0.121698	0.109671	0.152743	0.78847	0.799825	0	relapse	0
-16.9623	-1.75172	B	0	0	0	0.887153	0	0.590285	0.185692	relapse	0
-16.7015	0.603107	B	0.107878	0	0.338493	0.998703	0	0.53401	0.0868203	relapse	0
9.8214	-7.51833	NK	0.00292495	0	0.300655	0.00963373	0	0	0.00353261	relapse	0
9.16326	15.7469	CD4T	0.819807	0.84638	0.139671	0.0556457	0.355449	0.158258	0	relapse	0
-18.1699	-2.03872	B	0.107878	0	0	0.923435	0	0.855362	0	relapse	0
11.1442	13.4641	CD4T	0.752257	0.943711	0.0665233	0.00344239	0.124078	0	0	relapse	0
-6.50845	-8.92901	Myeloid	0.158457	0.179936	0.00544219	0.0107003	0.718454	0.215621	0	relapse	0
0.61324	7.95935	CD8T	0.701715	0	0.36443	0.00322629	0.00119968	0.0234391	0	relapse	0
8.22021	-9.20463	NK	0.123949	0	0.138194	0	0	0.261977	0.668282	relapse	0
-6.22539	11.5236	CD8T	0.74666	0.166186	0.866726	0.000635731	0.103435	0.106852	0.155027	relapse	0
8.88285	-7.20735	NK	0.123949	0.336218	0.0436519	0.109839	0	0	0.51348	relapse	0
2.02471	-2.48746	CD8T	0.33765	0.242958	0.378549	0.115773	0	0.319108	0.067594	relapse	0
16.9211	-2.4628	NK	0.123949	0	0.639543	0	0	0.0544044	0.861429	relapse	0
13.7185	9.73911	CD4T	0.581512	0.853713	0	0.00617755	0.182474	0.158258	0	relapse	0
-10.5846	10.3955	CD8T	0.840974	0	0.969937	0.000538382	0	0.201506	0	relapse	0
10.5504	-4.78251	NK	0	0.0601701	0.129529	0.0594993	0.162867	0	0	relapse	0
11.4277	1.91882	NK	0.147616	0.0523306	0.0846111	0.155857	0	0.201025	0.193645	relapse	0
2.76324	3.69902	Others	0.680859	0	0	0.00322629	0.00119968	0.0234391	0	relapse	0
1.3391	19.6356	CD4T	0.799923	0.780023	0.210958	0.00827986	0	0.108474	0	relapse	0
-15.6302	-0.0698307	B	0	0	0	0.782992	0.0519146	0.656525	0	relapse	0
10.458	-7.27341	NK	0.0993827	0	0.0295519	0.13094	0	0.146477	0.274683	relapse	0
12.2187	-0.622642	NK	0.247978	0	0.111316	0.00933154	0.332226	0.229332	0	relapse	0
-5.95544	11.7967	CD8T	0.683213	0	0.639521	0.0586725	0.0589752	0.00265256	0.186337	relapse	0
-15.621	-0.781638	B	0.11967	0	0	0.787883	0	0.357627	0.108916	relapse	0
13.4362	-0.847438	NK	0.000988412	0	0.28337	0	0	0.147119	0.320763	relapse	0
2.15954	15.877	CD4T	0.944859	0.838915	0.117563	0.00514225	0	0.00764927	0.0800338	relapse	0
-10.7611	-12.7828	Myeloid	0.01758	0	0.106485	0.0140393	0.821058	0.39434	0	relapse	0
3.65389	15.8269	CD4T	0.78635	0.882446	0.0864043	0.00164318	0.113633	0	0.00144282	relapse	0
-11.0799	11.3062	CD8T	0.535685	0	0.821616	0.00233274	0	0	0.17393	relapse	0
1.79503	3.79356	Others	0.921477	0	0	0.00322629	0.00119968	0.227016	0.0524238	relapse	0
-14.7975	7.39812	CD8T	0.686009	0.0458245	0.777898	0.00611538	0.0579629	0.0839454	0	relapse	0
-4.96486	12.5488	CD8T	0.700532	0.065396	0.770983	0.0586725	0.115952	0.00265256	0.186337	relapse	0
-0.964379	9.84819	CD8T	0.909725	0.143796	0.548127	0.00554596	0.0055133	0.402408	0.290085	relapse	0
8.89629	8.99841	CD4T	0.706988	1	0.0111781	0.125672	0.0055133	0.417562	0.196982	relapse	0
0.209659	-8.32586	Myeloid	0.388863	0.277276	0.382517	0.0927167	0.588604	0.229332	0	relapse	0
10.5384	-0.587754	NK	0.101529	0	0.0425673	0.155857	0	0.00370651	0.320763	relapse	0
13.5905	0.586813	NK	0.0522054	0	0.28337	0	0	0	0	relapse	0
18.0855	-5.46587	NK	0.410223	0	0.76983	0.00963373	0.0534111	0	0.00353261	relapse	0
17.6007	-5.44087	NK	0.0557494	0	0.459751	0.00322469	0	0.13848	0.0979439	relapse	0
-12.6288	-10.954	Myeloid	0.250651	0.155584	0.340881	0.128935	0.729328	0.422312	0.395116	relapse	0
10.7496	-6.06907	NK	0.00289195	0	0.0195745	0.00522234	0	0.0148463	0.27526	relapse	0
15.4902	-4.08718	NK	0	0	0.414433	0.208136	0	0.0130488	0.452259	relapse	0
0.526716	3.78797	Others	0.925737	0	0.263585	0.0027805	0	0.152993	0.0750856	relapse	0
11.078	-8.60315	NK	0.00624314	0	0.156184	0.0384684	0	0.0226376	0	relapse	0
0.473038	7.27991	CD8T	0.75185	0	0.630347	0.00213988	0	0	0.29076	relapse	0
-9.72138	12.6678	CD8T	0.958382	0	0.864539	0.037106	0	0.194156	0	relapse	0
-13.8462	6.2195	CD8T	0.722429	0.107585	0.876206	0.00628352	0	0.120371	0	relapse	0
14.7772	11.312	CD4T	0.752458	0.916882	0.108118	0.00253412	0.00168079	0.0920779	0.21668	relapse	0
-6.47128	10.6664	CD8T	0.85483	0.143796	0.531441	0.00554596	0.066307	0.33047	0	relapse	0
-18.7293	-1.07571	B	0	0	0.044023	0.867713	0.284752	0.962371	0.278077	relapse	0
15.85	-0.440309	NK	0.0522054	0.0523306	0.689279	0.201239	0.105977	0	0	relapse	0
-0.805833	16.4458	CD4T	0.797107	0.788082	0.000616329	0.00827986	0	0.00519511	0	relapse	0
7.53281	-8.73494	NK	0.00624314	0	0.0244746	0.00322469	0	0.0226376	0.280312	relapse	0
0.621832	-1.98253	Others	0.741584	0	0.0145076	0.00611538	0.215449	0.572378	0.277978	relapse	0
13.4712	15.5188	CD4T	0.825867	0.897452	0.13454	0.00877292	0.173961	0.219627	0.203219	relapse	1
7.39465	2.12682	NK	0.325579	0.063406	0.0777133	0.0258084	0.167776	0.0633914	0.15481	relapse	0
7.58865	9.09245	CD4T	0.75838	0.859743	0.0127915	0.295842	0.000329662	0.0994745	0	relapse	0
12.6059	-7.35413	NK	0.289786	0	0.0244746	0.00322469	0	0	0.164305	relapse	0
-11.2311	-10.5869	Myeloid	0.356953	0.0099861	0	0.00642342	0.795205	0.580999	0	relapse	0
-0.564102	16.3159	CD4T	0.748767	0.884263	0.0373417	0.00827986	0	0.00519511	0	relapse	0
13.252	14.7096	CD4T	0.829471	0.83685	0.196067	0.00877292	0.539546	0.0204378	0	relapse	0
8.80096	13.4386	CD4T	0.706223	0.924108	0.185452	0.00510975	0.297162	0.19986	0	relapse	0
2.13221	19.4469	CD4T	0.745049	0.933884	0.210958	0.00827986	0	0.00519511	0	relapse	0
1.85793	19.3534	CD4T	0.934804	0.942253	0.163527	0.0806101	0.05429	0.00519511	0	relapse	0
-18.2273	-2.64058	B	0	0	0	1	0.0519146	0.758178	0	relapse	0
7.45957	-7.45014	NK	0.188797	0	0.0244746	0.00322469	0	0.199941	0.280312	relapse	0
3.34999	-3.83786	Myeloid	0.0381233	0.452253	0.031639	0.253007	0	0.565969	0	relapse	0
15.7479	0.812914	NK	0.245375	0	0.738188	0.00999533	0	0.0169839	0.871547	relapse	0
13.5836	-9.57971	NK	0.00292495	0	0.0658506	0.0325047	0.112137	0	0.362314	relapse	0
-17.007	-1.0904	B	0	0.0578959	0	1	0.20404	0.624306	0.509127	relapse	0
12.2597	11.1981	CD4T	0.806935	0.903289	0.169929	0.154356	0.213778	0.0566472	0	relapse	0
-5.53477	-11.166	Myeloid	0.0291648	0.111363	0.0106089	0.0145947	0.67063	0.57787	0.276872	relapse	0
14.1702	10.1274	CD4T	0.605944	0.905969	0.0343918	0.00617755	0.318369	0.00598866	0.216117	relapse	0
6.45992	-2.52881	NK	0.141827	0	0.183142	0.00933154	0	0.204314	0.429864	relapse	0
8.2255	-6.69079	NK	0.250393	0	0.0436519	0	0.243282	0.0130488	0.712281	relapse	0
14.9745	-3.82427	NK	0.187891	0	0.284292	0.00975718	0	0	0.418355	relapse	0
-11.6822	-14.7917	Myeloid	0.276301	0.117244	0.0393226	0.0140393	0.916591	0.450916	0.187511	relapse	0
-17.2325	-2.63799	B	0	0	0	0.927797	0	0.775666	0	relapse	0
6.28704	17.2807	CD4T	0.807153	0.514391	0.0466144	0.00164318	0	0	0.00144282	relapse	0
-17.7428	-1.12179	B	0	0	0	1	0	0.517192	0	relapse	0
13.2879	8.41886	CD4T	0.923571	0.818967	0	0.00617755	0.474486	0.087049	0	relapse	0
7.31278	-1.52088	NK	0.0381233	0.188369	0.295526	0.0258084	0	0	0.465135	relapse	0
15.529	-7.23945	NK	0.126619	0	0.256652	0.00106524	0	0	0.067594	relapse	0
-2.52073	4.00118	CD8T	0.787932	0	0.586384	0.105474	0.049041	0	0	relapse	0
8.2298	-0.91032	NK	0.0381233	0	0.122084	0.126378	0.218032	0.205463	0	relapse	0
9.52954	-7.67218	NK	0.00289195	0.29281	0.0617915	0.12512	0	0	0.13458	relapse	0
-4.6252	12.5937	CD8T	0.683213	0.193643	0.746427	0.250713	0	0.00265256	0	relapse	0
10.652	0.95065	NK	0.101529	0	0.0425673	0	0.245365	0.00370651	0.375508	relapse	0
15.5605	0.667368	NK	0.0522054	0	0.697084	0	0	0	0	relapse	0
5.5332	-6.31821	NK	0.0975727	0	0.0284035	0.00975718	0	0.237088	0	relapse	0
1.51425	16.5696	CD4T	0.869088	0.803415	0.163527	0.00827986	0	0.00519511	0	relapse	0
13.1674	10.5762	CD4T	0.814322	0.78366	0.16899	0.103285	0.00959937	0.087049	0.216117	relapse	0
9.76447	17.907	CD4T	1	1	0.263236	0.0535003	0.0587877	0	0.273642	relapse	0
12.1505	-0.700817	NK	0.147616	0	0.0846111	0	0	0.0439027	0.120129	relapse	0
-16.6625	-0.411533	B	0.112202	0.121482	0	0.761347	0	0.667799	0.0942988	relapse	0
14.4167	-10.2466	NK	0.304104	0	0.0294127	0.00319829	0.247249	0.0466364	0.669359	relapse	0
17.0649	-5.08204	NK	0.0539582	0.06437	0.737129	0.00933154	0.295634	0.229332	0	relapse	0
7.48122	-5.94049	NK	0	0	0.0436519	0	0.154359	0	0.452259	relapse	0
-4.35313	11.2823	CD8T	0.607215	0	0.537174	0.0027805	0	0.0551664	0	relapse	0
-2.60724	13.9318	CD8T	0.78966	0.0631742	0.815426	0.0883354	0.236037	0.735613	0.0391579	relapse	0
-18.7726	-1.74452	B	0.158615	0	0.044023	0.940438	0	0.777336	0.0868203	relapse	0
-16.0046	-1.82245	B	0.17326	0.118778	0	0.892412	0	0.89684	0	relapse	0
7.7147	9.9622	CD4T	0.744923	0.906981	0.0712702	0.00554596	0.0055133	0.19982	0	relapse	0
-11.2666	-15.717	Myeloid	0.0187432	0	0.0684261	0.144285	0.957636	0.510377	0.125442	relapse	0
-11.3656	-4.42808	Myeloid	0.108602	0.0301641	0.167051	0.00895949	0.888023	0.778659	0.204609	relapse	0
-8.6567	9.7562	CD8T	0.664074	0	0.811629	0.00233274	0.110697	0	0.262837	relapse	0
6.49952	3.50749	Others	0.512979	0	0.031639	0.00135885	0.112934	0.120063	0.0754207	relapse	0
-0.0206195	16.911	CD4T	0.922244	0.938106	0.000616329	0.00827986	0	0.00519511	0	relapse	0
11.9722	-9.18677	NK	0.189929	0	0.0918133	0	0	0	0.569437	relapse	0
7.1747	-1.0795	NK	0.0381233	0	0.344793	0.00135885	0	0.0317425	0	relapse	0
5.39225	-6.80261	NK	0.147973	0	0.0244746	0.00322469	0	0.387355	0.280312	relapse	0
5.97444	13.9685	CD4T	0.470231	0.834981	0.219583	0.00617755	0.00959937	0.124206	0.216117	relapse	0
9.27477	0.650876	NK	0.0883127	0	0.031639	0.00135885	0.112934	0.166922	0.511189	relapse	0
13.4408	10.0501	CD4T	0.769667	0.856127	0.0665233	0.0957604	0.00489255	0	0	relapse	0
2.71523	-5.55682	NK	0.170998	0.0126678	0.0739657	0.051171	0	0.103311	0.485577	relapse	0
13.7411	15.679	CD4T	0.774235	0.8024	0.166835	0.0461073	0	0.250046	0.102916	relapse	1
1.58697	-16.02	Myeloid	0.14868	0.227672	0	0.00223753	0.483507	0.814786	0.184411	relapse	0
1.21934	4.61177	Others	0.630283	0	0.148564	0.0586725	0.169189	0.00265256	0	relapse	0
8.14227	12.9986	CD4T	0.780862	0.924108	0.104124	0.00510975	0.332748	0	0.273642	relapse	1
-2.23903	14.063	Others	0.898925	0.900159	1	0.01258	0	0.72117	0.113323	relapse	0
9.81579	1.00703	NK	0.0381233	0	0.031639	0.00135885	0	0	0.296969	relapse	0
10.2907	12.542	CD4T	0.756358	0.758019	0.298136	0.00253412	0.392614	0	0	relapse	0
-17.6668	-1.45716	B	0.162577	0.280907	0.197071	0.88529	0.162973	0.701374	0.0942988	relapse	0
3.94119	16.107	CD4T	0.940174	0.832156	0.0838423	0.00207823	0.265092	0.00203656	0	relapse	0
13.0334	-7.69181	NK	0.292271	0	0.00248026	0.00106524	0	0.099776	0.206026	relapse	0
-17.7338	-1.30154	B	0	0.177617	0	0.88373	0.246405	0.641041	0	relapse	0
12.2873	13.5527	CD4T	0.732992	0.815503	0.223138	0.0957604	0.00489255	0	0.205462	relapse	0
8.28886	-2.62633	NK	0.0381233	0.128007	0.031639	0.00135885	0.0542419	0.14466	0	relapse	0
5.05977	15.4929	CD4T	0.884074	0.718888	0.00529704	0.100769	0.335235	0.291922	0.00144282	relapse	0
-13.8414	-0.762265	B	0	0	0	0.516025	0.284752	0.811026	0	relapse	0
9.0361	14.1747	CD4T	0.882249	0.902992	0.16899	0.00617755	0.00959937	0.00598866	0.107426	relapse	0
12.9425	0.997655	NK	0.147616	0	0.0846111	0.344248	0	0.11588	0.68083	relapse	0
1.43524	4.51538	Others	0.91158	0.065396	0.148564	0.0027805	0	0.00265256	0.0750856	relapse	0
0.495321	5.6456	CD8T	0.719935	0	0.344793	0.0258084	0	0	0	relapse	0
2.54298	3.40898	Others	0.750723	0	0.0117721	0.0586814	0.00119968	0.131813	0.135887	relapse	0
-4.97763	12.8173	CD8T	0.808094	0.348575	0.935687	0.0027805	0	0.00265256	0	relapse	0
5.16952	-13.1418	NK	0.0167923	0.00385868	0.0400396	0.00794994	0.321883	0.0534802	0.512615	relapse	0
6.59345	-6.24827	NK	0.289786	0	0.0704806	0.104123	0	0.0641484	0.0979439	relapse	0
12.61	-5.92196	NK	0.103426	0	0.114786	0.00322469	0.209236	0	0.225118	relapse	0
6.27329	9.85689	CD4T	0.630316	0.629579	0.000665171	0.00510975	0.000836413	0.142749	0.0901765	relapse	0
16.2485	0.312909	NK	9.69132e-05	0	0.835322	0.00319829	0	0	0.793657	relapse	0
-9.44986	-5.36003	Myeloid	0.020088	0	0.109073	0.00895949	0.771516	0.654469	0.304018	relapse	0
3.23219	19.8879	CD4T	0.848773	0.828056	0.0727094	0.196687	0	0.00519511	0.0916284	relapse	0
8.7892	-9.45754	NK	0	0.0601701	0.00248026	0.00106524	0	0.278197	0.206026	relapse	0
-10.9952	-7.7941	Myeloid	0.0291648	0	0.0106089	0.173523	0.776055	0.360427	0	relapse	0
-1.68683	-1.74811	NK	0.0497513	0.0383675	0.095135	0.0165734	0.074717	0	0.0380789	relapse	0
-12.075	1.82769	CD8T	0.775963	0.0383675	0.729881	0.0165734	0.0126667	0.0197363	0	relapse	0
1.6432	4.2778	NK	0.492574	0	0.113419	0.00322629	0.172532	0.131813	0	relapse	0
-16.7377	-1.23178	B	0.00276305	0	0	0.787883	0.112617	0.806512	0.108916	relapse	0
-4.14655	15.0704	Others	0.654418	0.564591	0.603337	0.047506	0.066307	0.19982	0.0973405	relapse	0
1.93732	-18.8994	Myeloid	0.00720696	0	0	0.00960132	0.563217	0.748321	0	relapse	0
7.50676	15.2334	CD4T	0.798744	0.879985	0.160971	0.00510975	0.0587877	0	0	relapse	0
6.51251	-6.42393	NK	0.123949	0	0.0918133	0	0.103492	0.128458	0.668282	relapse	0
-17.952	-3.36568	B	0	0	0.138656	0.996532	0.319511	0.900265	0	relapse	0
7.15865	-2.61012	NK	0.0381233	0	0.0777133	0.00135885	0	0	0.15481	relapse	0
-9.06659	-10.2332	Myeloid	0.01758	0.298862	0.209761	0.0140393	0.747028	0.488565	0	relapse	0
-17.4428	0.600111	B	0	0	0	0.88373	0	0.866458	0.0868203	relapse	0
10.6656	-11.5972	NK	0.123949	0.057798	0.0918133	0	0	0.216059	0.712281	relapse	0
5.54228	9.14747	CD4T	0.615478	0.603495	0.223152	0.0040512	0	0.349296	0.261886	relapse	0
13.9567	-2.24667	NK	0.259386	0	0.44553	0.00322469	0.161392	0.0226376	0.0979439	relapse	0
10.5517	14.0275	CD4T	0.706223	0.868277	0.000665171	0.183549	0.000836413	0.44476	0	relapse	0
-18.6547	-2.38158	B	0	0	0	0.795622	0	0.874925	0.509127	relapse	0
14.0186	-8.16315	NK	0.309346	0	0.0214312	0.0325047	0.16701	0	0.237945	relapse	0
-10.6225	12.6021	CD8T	0.744923	0.143796	0.708542	0.047506	0.124853	0.0411891	0	relapse	0
7.85439	-5.95859	NK	0.00289195	0	0.0195745	0.00522234	0.114772	0	0.390762	relapse	0
13.3667	2.13166	NK	0.000988412	0.257981	0.22907	0.0533371	0	0.175395	0.193645	relapse	0
10.1991	14.3813	CD4T	0.844443	0.993289	0.0368033	0.0535003	0.000836413	0	0.185021	relapse	0
-11.909	-7.14088	Myeloid	0.0650645	0.151328	0.124893	0.00957773	0.959868	0.55874	0	relapse	0
-1.77507	-2.01673	NK	0.0885494	0.0383675	0.0366965	0.0165734	0.074717	0.0197363	0.3744	relapse	0
-15.6413	7.83558	CD8T	0.756028	0.0458245	0.876513	0.00611538	0	0.159147	0.185651	relapse	0
12.4988	-2.73372	NK	9.69132e-05	0.124695	0.0294127	0.00319829	0.0535614	0.217274	0.829916	relapse	0
-14.0751	5.75769	CD8T	0.830996	0.27059	0.774448	0.00611538	0	0.0419487	0	relapse	0
9.66745	-8.64797	NK	0.18009	0.00878425	0.0666572	0.0419429	0	0.208655	0.476126	relapse	0
-18.1708	-0.956933	B	0	0.0578959	0.044023	0.882001	0.246405	0.83248	0.278077	relapse	0
-18.8436	0.670504	B	0	0	0.044023	0.888846	0.20404	0.885043	0.185692	relapse	0
3.92106	15.9575	CD4T	0.978813	1	0.188577	0.00164318	0.0569414	0	0.541301	relapse	0
1.36867	4.19141	Others	0.666036	0	0	0.00322629	0.00119968	0.49128	0	relapse	0
9.62605	-1.89919	NK	0.136647	0.063406	0.122084	0.00135885	0	0.0633914	0	relapse	0
-5.27761	12.4563	CD8T	0.677167	0.131695	0.686041	0.0027805	0.115952	0.105739	0.186337	relapse	0
-7.77737	2.30087	CD8T	0.704031	0	0.554399	0.000635731	0.240603	0	0	relapse	0
-3.0609	3.64183	CD8T	0.615954	0	0.576602	0.000242302	0	0.0235083	0	relapse	0
10.996	-8.92736	NK	0.250393	0	0.138194	0	0.103492	0.0544044	1	relapse	0
-14.9365	6.09838	CD8T	0.772753	0.147617	0.87505	0.0943364	0	0	0	relapse	0
15.1125	0.925474	NK	0.000988412	0.257981	0.495849	0	0	0.00370651	0.425314	relapse	0
15.4952	7.73473	CD4T	0.672628	0.883572	0.18204	0.00203092	0.178106	0.225072	0.000571777	relapse	0
16.9725	-2.28983	NK	0	0	0.663089	0	0	0.240049	0.620836	relapse	0
1.12363	4.63148	CD4T	0.782533	0.331044	0.27941	0.00322629	0.00119968	0.0234391	0	relapse	0
-18.1676	-0.0272602	B	0	0.119787	0.044023	0.973692	0	0.741064	0.362738	relapse	0
10.5942	11.2935	CD4T	0.675997	0.920615	0.0727598	0.00253412	0.0591988	0.298296	0	relapse	0
-17.7674	-2.0367	B	0.107878	0	0.0929445	1	0	0.881055	0	relapse	0
-18.9	-2.76479	B	0.158615	0.177617	0.0929445	0.977256	0	1	0.185692	relapse	0
11.8651	-8.49811	NK	0.00624314	0	0.114786	0.00322469	0.053309	0.0641484	0.225118	relapse	0
16.1211	-2.21314	NK	0.219331	0	0.716641	0.00319829	0	0.00862394	0.621531	relapse	0
7.81292	-10.4478	NK	0.00624314	0	0.0244746	0.133186	0	0.423186	0.375557	relapse	0
8.48521	16.7718	CD4T	0.671814	0.877112	0.0368033	0.0535003	0.0587877	0	0.0901765	relapse	0
18.6762	-5.13231	NK	0.0595504	0	0.894553	0.00319829	0.285437	0	0.793657	relapse	0
8.93273	-4.50398	NK	0.123949	0	0.0436519	0	0	0	0.712281	relapse	0
-14.5406	6.52817	CD8T	0.681035	0	0.881561	0.00611538	0.0579629	0	0	relapse	0
0.932291	2.22614	Others	1	0	0	0.00322629	0.061046	0.131813	0	relapse	0
-7.93821	-12.0263	Myeloid	0.0217046	0.122887	0.00955935	0.00881731	0.526756	0.242787	0.397628	relapse	0
7.99	1.47849	NK	0.18009	0.268522	0.0666572	0.00754186	0.103285	0.00430562	0.931708	relapse	0
13.8638	-11.4221	NK	9.69132e-05	0.061073	0.153	0.366355	0.107849	0	0.793657	relapse	0
12.3807	-9.80361	NK	0.141827	0	0.111316	0.13094	0	0.0760323	0.429864	relapse	0
7.00497	-8.90516	NK	0.00624314	0	0.0244746	0.00322469	0	0.292719	0.225118	relapse	0
13.3987	15.3852	CD4T	0.99579	0.905594	0.0989564	0.0461073	0.311981	0.148991	0	relapse	1
-0.703163	18.1166	CD4T	0.890847	0.865084	0.000616329	0.00827986	0.108143	0.00519511	0	relapse	0
11.2666	-5.44834	NK	0.188797	0.170854	0.0704806	0.00322469	0	0.0226376	0.330271	relapse	0
9.32856	-7.93977	NK	0	0	0.138194	0	0	0	0.620836	relapse	0
-5.31603	12.1595	CD8T	0.75702	0	0.982386	0.037106	0.173179	0	0	relapse	0
-6.11516	11.3607	CD8T	0.691074	0	0.659427	0.111237	0	0	0.17393	relapse	0
-9.78601	8.67544	CD8T	0.862511	0.143796	0.836494	0.047506	0.0055133	0	0	relapse	0
-11.2303	-16.4053	Myeloid	0.0187432	0.0805927	0.10101	0.00325922	0.785363	0.627511	0.00806962	relapse	0
-3.50481	2.10614	NK	0.00292495	0	0.712928	0.0325047	0.217295	0	0.0875317	relapse	0
2.63073	19.4666	CD4T	0.869088	0.909202	0.136041	0.00827986	0	0.108474	0.0916284	relapse	0
7.85774	-12.505	Myeloid	0.120561	0	0.218472	0.320331	0.461901	0.599703	0.0875317	relapse	0
11.0047	-0.651809	NK	0.189851	0	0.0425673	0.398163	0	0.315674	0.512654	relapse	0
12.8746	0.480596	NK	0.228183	0	0.0425673	0	0.105977	0.00370651	0.193645	relapse	0
6.39928	-5.10066	NK	0	0	0.221246	0	0.243282	0	0.51348	relapse	0
12.6065	-3.41701	NK	0.143582	0.0573488	0.309252	0.00975718	0.328293	0	0.373558	relapse	0
10.7638	5.95662	CD4T	0.920892	1	0.227833	0.0535003	0.000836413	0.582744	0.354854	relapse	0
-14.0938	6.96384	CD8T	0.788207	0.0458245	0.605023	0.00611538	0	0	0	relapse	0
10.8449	12.4198	CD4T	0.69749	0.687768	0.0343918	0.00617755	0.00959937	0.00598866	0	relapse	0
16.1724	-0.525727	NK	0.114992	0	0.713454	0.0632145	0	0	0.144539	relapse	0
11.4993	-0.62894	NK	0.000988412	0	0.125101	0	0.156698	0.11588	0.967956	relapse	0
-1.01641	17.273	CD4T	0.890847	0.754049	0.0373417	0.045126	0	0.00519511	0.186092	relapse	0
17.6688	-4.13116	NK	0	0.057798	0.874717	0	0	0	0.620836	relapse	0
6.43209	-1.06333	NK	0.0381233	0	0.236021	0.00135885	0.112934	0	0	relapse	0
8.1685	-9.20983	NK	0.147973	0.0576042	0.114786	0.00322469	0	0.17074	0	relapse	0
15.1265	11.369	CD4T	0.459226	0.908862	0.0264569	0.212056	0.00489255	0	0	relapse	0
12.2452	14.6319	CD4T	0.914142	0.881313	0.222565	0.00877292	0.118775	0.250046	0.296941	relapse	1
-10.5538	12.391	CD8T	0.805437	0	0.987699	0.0555051	0	0.104069	0	relapse	0
-16.7986	-1.1474	B	0.112202	0	0	1	0.108827	0.525966	0	relapse	0
7.58318	9.45052	CD4T	0.954442	0.631511	0.0127915	0.00407683	0.167203	0.054003	0.121204	relapse	0
14.7804	-8.19323	NK	9.69132e-05	0	0.188598	0.00319829	0	0.00862394	0.383763	relapse	0
-7.89145	12.0799	Others	0.727256	0.61735	1	0.011465	0	0.209405	0.240339	relapse	0
-19.071	-0.440215	B	0.0582887	0.232656	0	0.949156	0.212593	0.844014	0.466031	relapse	0
-12.37	5.90664	CD8T	0.728727	0	0.674007	0.00975718	0	0.0848812	0	relapse	0
12.6209	-5.92753	NK	0.0557494	0	0.194122	0.00322469	0	0	0.164305	relapse	0
6.40428	1.16399	NK	0.181809	0.483717	0.031639	0.0258084	0	0	0.15481	relapse	0
8.78713	-6.76363	NK	0.00679007	0.140662	0.0295519	0.0518092	0	0	0.0672719	relapse	0
9.63984	-9.80772	NK	0.0539582	0	0.0295519	0.00933154	0.0505245	0.273205	0.274683	relapse	0
10.1983	11.2174	CD4T	0.908092	0.904371	0.000665171	0.0535003	0.0587877	0.19986	0	relapse	0
-19.6446	-1.59367	B	0.00230604	0	0	1	0	0.957635	0.721445	relapse	0
1.66192	4.00009	Others	0.577203	0	0.0826549	0.00322629	0.00119968	0.0234391	0.0524238	relapse	0
-18.881	-1.73225	B	0	0	0	0.933495	0.246405	0.979308	0	relapse	0
18.7957	-4.94289	NK	9.69132e-05	0.124695	0.753672	0.0566295	0.205059	0	0.829916	relapse	0
-11.6478	-6.44918	Myeloid	0.020088	0.155584	0.00355361	0.00895949	0.914896	0.583058	0.204609	relapse	0
9.06212	-10.0627	NK	0	0	0.0436519	0	0	0.240049	0.712281	relapse	0
-1.43216	8.92017	CD8T	0.896062	0	0.567194	0.161987	0.00119968	0.0234391	0	relapse	0
15.0993	-0.167022	NK	0.0533351	0	0.551398	0.161131	0.103492	0.240049	0.753263	relapse	0
-19.4197	-1.56537	B	0.0944201	0	0.0409421	1	0.253094	1	0.0668012	relapse	0
-0.404176	16.2772	CD4T	1	0.775888	0.188406	0.00827986	0	0.00519511	0	relapse	0
-17.6245	-1.01023	B	0.162577	0	0	1	0	0.839341	0	relapse	0
13.8474	13.7586	CD4T	0.76851	0.91333	0.246672	0.00877292	0.383903	0.0204378	0	relapse	0
-14.4461	-1.21082	B	0.00276305	0	0	0.743279	0.056015	0.357627	0	relapse	0
16.9863	-5.42719	NK	0.00624314	0	0.530965	0.00322469	0	0.311381	0	relapse	0
-17.9562	-2.67542	B	0.0535781	0.119787	0	1	0	0.978682	0	relapse	0
-4.03805	16.2524	Others	1	0.951148	0.928036	0.0957604	0.00489255	0.26059	0.540011	relapse	0
9.80747	-8.58514	NK	0.159029	0.29281	0.0195745	0.00522234	0	0.0148463	0.799029	relapse	0
-1.22934	4.41859	Others	0.541516	0	0.438196	0.00135885	0	0.0929634	0	relapse	0
7.4947	12.1395	CD4T	0.903584	0.804152	0.120607	0.047506	0.066307	0	0	relapse	0
11.4727	-7.23986	NK	0.00289195	0	0.0195745	0.00522234	0.345713	0.0148463	0.667688	relapse	0
-17.2709	-3.61994	B	0.20511	0.0578959	0.138656	0.887153	0.106427	0.763581	0	relapse	0
-4.74932	11.7842	CD8T	0.700532	0	0.682817	0.0027805	0	0.00265256	0.0114457	relapse	0
7.54658	1.72899	NK	0.260759	0.063406	0.201538	0.00135885	0	0.0633914	0.0754207	relapse	0
-14.7117	-0.9267	B	0.266942	0	0	0.879536	0.449733	0.693265	0	relapse	0
-16.1686	-2.17828	B	0	0	0	1	0.20404	0.382755	0.0868203	relapse	0
5.9811	4.68594	Others	0.647703	0.143796	0	0.00554596	0.0055133	0	0	relapse	0
14.0678	-6.67164	NK	0.228183	0.0523306	0.125101	0	0	0.147119	0.620389	relapse	0
16.2467	7.62212	CD4T	0.644501	0.927852	0.321504	0.00203092	0.0675552	0.0380831	0.000571777	relapse	0
7.50421	-9.33653	NK	9.69132e-05	0.288065	0.0294127	0.00319829	0.205059	0.273033	0.829916	relapse	0
10.2507	-5.66977	NK	0.315257	0	0.0195745	0.00522234	0	0	0.27526	relapse	0
-2.29594	-2.16861	NK	0.0497513	0.0383675	0.0366965	0.0165734	0.329952	0.0495369	0.106592	relapse	0
-9.99729	-14.0814	Myeloid	0.0187432	0.155401	0.0684261	0.0525193	0.839748	0.402588	0.00806962	relapse	0
10.2526	10.8044	CD4T	0.718015	0.790487	0.14052	0.00253412	0.00168079	0	0	relapse	0
13.2413	-10.4442	NK	9.69132e-05	0	0.0294127	0.00319829	0	0	0.621531	relapse	0
13.0884	5.73647	CD4T	0.719999	0.959775	0.223621	0.00407683	0.114752	0.00678607	0	relapse	0
-15.1133	0.270323	B	0.107878	0	0	0.78557	0.106427	0.791788	0.0868203	relapse	0
11.0991	1.55123	NK	0.000988412	0.163829	0.0425673	0.155857	0.203179	0	0.470838	relapse	0
16.0555	-2.44736	NK	0.109953	0.147334	0.519092	0.0471027	0	0.346964	0.528338	relapse	0
-0.252032	16.1873	CD4T	0.99429	0.810723	0.105756	0.00827986	0.108143	0.00519511	0	relapse	0
-0.545793	-15.2439	Myeloid	0.244948	0.139652	0.0717107	0.0119462	0.461941	0.799994	0.215262	relapse	0
-11.6564	-7.58692	Myeloid	0.0202445	0.179936	0.114693	0.0107003	1	0.44261	0.0953592	relapse	0
7.4557	-7.73307	NK	0.00624314	0	0.0244746	0.00322469	0	0.199941	0.164305	relapse	0
6.89376	-8.82694	NK	0.123949	0	0.0918133	0	0.154359	0.240049	1	relapse	0
-18.6105	0.0985715	B	0	0	0.044023	1	0	0.929308	0	relapse	0
-19.1124	-0.0464631	B	0.243581	0.0943256	0.110424	1	0	0.777751	0	relapse	0
9.00742	11.9286	Others	0.857421	0.191484	0	0.00554596	0.124853	0.127195	0.452841	relapse	0
8.27418	12.6597	CD4T	0.867885	0.789786	0.0182756	0.0040512	0	0.250752	0	relapse	0
11.9785	-9.06789	NK	0.309346	0	0.0214312	0.00963373	0	0.264828	0.362314	relapse	0
-1.72669	19.0438	CD4T	1	1	0.267454	0.00827986	0.108143	0.675079	0	relapse	0
6.87756	-3.6771	NK	0.0381233	0	0.031639	0.00135885	0.263646	0	0	relapse	0
-0.704879	6.30181	CD8T	0.578689	0	0.547474	0.0356022	0	0	0.0649397	relapse	0
-17.6392	-3.09117	B	0.00230604	0	0.0871894	0.825314	0.0508785	0.844014	0	relapse	0
-19.1288	-0.978096	B	0	0	0	0.956345	0.0519146	0.971663	0.0868203	relapse	0
-4.39721	15.7235	Others	0.887212	0.81831	0.93733	0.00510975	0.000836413	0.0736775	0.923486	relapse	1
-0.684793	18.4236	CD4T	0.958812	0.974826	0.105756	0.00827986	0.05429	0.00519511	0	relapse	0
9.13008	14.1812	CD4T	0.880248	0.831069	0.0343918	0.00617755	0.420018	0.00598866	0.317676	relapse	0
7.72018	12.543	CD4T	0.671814	0.963249	0.0368033	0.0535003	0.114597	0	0.273642	relapse	1
10.5226	-12.5033	NK	0.242133	0	0.0312723	0.0123664	0.120791	0.155872	0.329075	relapse	0
0.960882	0.277403	Others	0.761736	0	0.0117721	0.00322629	0.061046	0.0786466	0.408917	relapse	0
11.9037	2.24668	NK	0.000988412	0.109971	0.0425673	0.155857	0	0.11588	0.551253	relapse	0
-5.43018	-2.35114	B	0.329851	0.00623296	0.114943	0.989749	0.00718881	1	0	relapse	0
-0.493484	17.9368	CD4T	0.962333	0.9443	0.000616329	0.00827986	0.05429	0.0412702	0	relapse	0
-18.255	-1.63242	B	0.0535781	0.0578959	0.0929445	1	0	0.887984	0.278077	relapse	0
13.2522	-7.59683	NK	0.305271	0	0.0436519	0	0	0.160598	0.893427	relapse	0
3.14039	5.29641	Others	0.680859	0	0.210458	0.00322629	0.221882	0.0234391	0	relapse	0
13.6277	-3.26894	NK	0.00624314	0	0.430429	0.00322469	0	0.0641484	0.225118	relapse	0
1.57224	7.81504	CD4T	0.714799	0.428684	0.392587	0.0586814	0.00119968	0.0234391	0.213874	relapse	0
3.5443	-4.11032	Myeloid	0.114992	0	0.039793	0.281912	0.22602	0.547108	0	relapse	0
8.16614	-12.1205	Myeloid	0.00624314	0	0.0704806	0.0384684	0.053309	0.444247	0.0269229	relapse	0
11.9526	14.063	CD4T	0.811027	0.932048	0	0.00344239	0.178712	0	0.103193	relapse	0
3.80334	19.0569	CD4T	0.910317	0.803415	0.210958	0.00827986	0	0.00519511	0	relapse	0
5.62708	-6.64911	Myeloid	0.147973	0.0576042	0.228554	0.0384684	0.209236	0.374031	0.0269229	relapse	0
-17.9455	-2.12943	B	0	0	0	0.974886	0	0.641041	0	relapse	0
8.09716	1.18872	NK	0.0283823	0.126654	0.083347	0.00118242	0.112628	0	0	relapse	0
5.79101	3.20443	Others	0.640635	0.0620533	0.0372726	0.0256319	0	0	0	relapse	0
[truncated: 171,257 more rows]

## Sheet: Fig. S3c-g
Fig. S3c											Fig. S3d-g
	CD3	CD4	CD8a	CD56	CD33	CD19	HLADR	n_cells				t1	t1	t1	t1	t1	t1	t2	t2	t2	t2	t2	t2	t3	t3	t3	t3	t3	t3	t4	t4	t4	t4	t4	t4
B	0	0.000385448	0	0.0107158	0.000632571	1	1	462380				B	CD4T	CD8T	Myeloid	NK	Others	B	CD4T	CD8T	Myeloid	NK	Others	B	CD4T	CD8T	Myeloid	NK	Others	B	CD4T	CD8T	Myeloid	NK	Others
CD4T	1	1	0.113062	0	0.00627977	0	0	2262870			relapse	7.54148	35.7466	17.4962	18.7029	11.1614	9.35143	7.20583	29.2661	21.0499	29.1785	10.2955	3.00409	0.96392	12.6529	14.9579	55.6159	12.8891	2.92033	NA	NA	NA	NA	NA	NA
CD8T	0.916031	0.00738421	1	0.0159354	0.000526509	0.0010211	0.0755235	2271647			relapse	14.8688	22.6671	15.6024	10.0375	31.7709	5.0533	5.27704	12.9665	11.1949	26.8375	33.2077	10.5164	1.81841	17.5951	15.3541	32.693	25.2017	7.33769	7.53478	10.7096	22.4288	15.3515	38.8422	5.13321
Myeloid	0.0571329	0.171394	0.0321927	0.41911	1	0.00595542	0.788824	2968041			relapse	5.844	29.2318	28.6791	17.5627	13.2975	5.3849	1.53856	16.566	28.8557	27.3301	18.5709	7.13866	1.01346	18.8656	21.2512	30.8425	20.6489	7.37836	6.50555	17.5736	24.7769	17.3991	27.4392	6.30561
NK	0.0230654	0	0.0973845	1	0	0.00157443	0.0603913	2072894			relapse	5.56811	22.4191	22.2834	24.0446	23.541	2.14375	4.49217	28.7187	22.4705	32.6581	9.96599	1.6945	0.993724	14.2957	15.516	26.6736	38.4763	4.04463	12.6084	14.6619	21.3888	12.4866	35.2801	3.5741
Others	0.976026	0.0094781	0.0878275	0.0321007	0.000300586	0.00110226	0.0553825	431443			relapse	1.70935	16.5079	20.3295	27.2262	30.7464	3.48061	2.20653	15.4672	23.3994	29.1054	25.4572	4.36435	0.915795	13.2734	22.2152	39.0262	19.4402	5.1292	6.65529	18.942	19.3686	31.9795	20.4949	2.55973
											relapse	9.06871	31.3109	30.7936	14.9802	10.6718	3.17476	3.38771	14.5158	26.1363	34.7918	16.3307	4.83777	0.977173	11.3196	13.4733	38.4498	29.7491	6.03111	2.81927	6.08801	13.7798	32.6472	40.248	4.41778
											relapse	2.01058	21.5873	18.0952	24.6561	26.3492	7.30159	1.87266	26.4544	10.9863	26.1049	23.3208	11.2609	2.62803	21.3949	13.1739	30.5256	24.4609	7.81671	NA	NA	NA	NA	NA	NA
											relapse	1.99629	7.62047	52.7193	5.98255	24.7439	6.93748	1.70048	8.45733	37.4686	14.0612	29.2689	9.04348	0.911208	9.00071	23.4889	26.5161	33.1477	6.9353	10.2039	8.342	38.6416	13.4491	21.4479	7.91554
											relapse	19.9803	21.9841	22.9339	9.0867	21.1038	4.9111	11.1187	23.1246	22.2749	32.7545	7.38133	3.34591	1.1405	14.277	14.4536	50.3428	16.4416	3.34455	NA	NA	NA	NA	NA	NA
											relapse	5.60529	28.9491	10.9485	26.8377	25.1398	2.51965	3.22118	21.8793	11.8091	35.7928	24.4545	2.8431	0.701281	8.55015	5.9666	54.7616	27.1512	2.86909	4.96961	20.2705	10.5626	28.513	32.622	3.06214
											relapse	10.6787	20.3678	21.4338	17.2002	25.8873	4.43216	6.05673	25.8143	29.0461	8.94711	25.9139	4.22179	4.28357	16.5331	19.4138	30.7866	23.8477	5.13527	NA	NA	NA	NA	NA	NA
											relapse	3.65449	28.6822	21.5947	13.3998	26.7996	5.86932	3.23189	14.7575	16.858	19.9882	33.1535	12.011	2.57714	14.0717	17.6253	14.5755	40.5119	10.6385	6.90806	5.93382	22.6094	7.61283	43.1678	13.7681
											relapse-free	9.62109	16.0602	19.3467	26.4034	24.6963	3.87237	5.52016	29.5031	21.2035	33.3799	8.12019	2.27317	1.68242	19.2532	18.0346	43.5303	15.2563	2.24323	3.11796	19.7875	22.5491	21.1602	30.4003	2.98487
											relapse-free	6.6485	35.3038	17.531	5.5161	31.4844	3.51618	6.56965	38.096	15.0739	21.0138	16.7816	2.46504	2.7265	14.5413	19.0571	13.9449	42.5731	7.15706	13.8375	7.80798	6.63678	52.6894	17.1197	1.90862
											relapse-free	4.45245	27.5719	19.3516	38.5517	7.96904	2.10329	4.67272	25.5418	14.6635	48.5284	4.99391	1.59965	0.664152	9.872	16.3886	55.2549	14.299	3.52132	NA	NA	NA	NA	NA	NA
											relapse-free	1.86607	18.3318	31.8565	26.8407	11.1457	9.95914	1.03606	21.3547	33.4084	34.2241	7.37165	2.60506	0.522513	24.5291	25.0613	37.2565	9.59715	3.03348	2.99007	20.0291	28.4177	23.9593	18.9048	5.69906
											relapse-free	5.25891	20.9236	27.0477	32.1273	11.41	3.23246	3.21492	23.0365	31.1664	17.9861	18.0348	6.56129	0.868428	9.11462	23.2223	44.3959	18.4483	3.95049	2.02611	11.436	32.7494	20.3315	27.584	5.87286
											relapse-free	0.625324	6.34157	18.4723	13.8188	56.2539	4.48803	1.00857	25.7164	21.2057	31.7233	16.7995	3.54652	0.641026	10.4449	17.6094	28.2805	38.9517	4.0724	1.37869	14.4348	20.1447	22.8634	30.9846	10.1938
											relapse-free	6.21288	24.0733	27.4162	14.9968	23.447	3.85379	2.90847	22.1342	23.9789	27.3019	20.1021	3.57445	1.73274	6.05276	10.8834	55.3471	20.1085	5.87547	3.62243	10.9175	14.8314	37.1425	29.0024	4.48382
											relapse-free	3.34448	25.2508	25.3344	17.3913	21.6555	7.02341	0.840608	25.5415	40.0582	11.8332	11.1542	10.5723	10.2795	40.3066	9.37782	10.0541	14.6979	15.284	NA	NA	NA	NA	NA	NA
											relapse-free	2.39632	10.6463	25.6032	14.2062	36.9227	10.2252	2.76988	21.0621	22.8179	29.9355	18.7487	4.66595	0.937523	17.4359	19.8542	21.687	33.0068	7.07855	2.91299	7.38282	23.6069	24.7618	36.0386	5.29686
											relapse-free	3.14875	28.6645	17.5896	23.6699	20.9555	5.97177	2.50545	29.5207	18.1917	26.9063	18.0828	4.79303	1.47826	18.2174	13.4783	18.1739	33.6087	15.0435	3.54202	5.75814	7.58015	39.9532	34.2806	8.88589
											relapse-free	3.87562	37.3326	21.7504	16.7747	16.2052	4.06151	3.09737	37.7361	23.8627	19.8743	10.8676	4.56193	0.355315	35.8212	21.5178	20.8616	15.6207	5.82333	4.39975	36.2854	21.2526	13.265	20.4597	4.33753
											relapse-free	17.6167	22.9062	14.0363	18.4888	23.9973	2.95469	1.15646	23.5062	21.3526	13.3495	31.9869	8.64829	1.45152	16.0708	9.20701	32.8645	37.2612	3.14495	2.24703	13.5326	12.1586	47.9041	21.5665	2.59122

## Sheet: Fig. S4c
CD4T	14046
others	878
CD4Treg	7852
CD4Tem	3136
CD4Tnaive	1476
CD4Tcm	1154
CD4Temra	428

[truncated: 7 more sheets: Fig. S6, Fig. S7, Fig. S8-9, Fig. S10, Fig. S11, Fig. S12, Fig. S13]
